# Supplementary material for: Reprogrammed lipid metabolism in bladder cancer with cisplatin resistance
Source: Oncotarget. 2018 Jan 13;9(17):13231–43. doi: 10.18632/oncotarget.24229 (PMC5862574; doi:10.18632/oncotarget.24229)
Supplement: Supplementary file 2 [file oncotarget-09-13231-s002.xlsx]

## Sheet: Supplementary Table 1
Supplementary Table 1.
Index	Mode	Identifier	Annotation	InChI Key	Species	m/z	RT	S-	S-	S+	S+	R-	R-	R+	R+
1	Positive	11.26_668.63_11.27_673.59	CE (18:1)	RJECHNNFRHZQKU-RMUVNZEASA-N	[M+NH4]+_[M+Na]+	668.6339_673.5897	11.265	12456.7	10896	4714.75	4807.46	12529.6	13785.7	6346.6	4448.83
2	Positive	10.30_719.57	CE (22:6)	VOEVEGPMRIYYKC-HNJOWPRISA-N	[M+Na]+	719.573	10.3	8241.68	7522.17	2781.84	3885.52	22195.3	20756.7	13477	12263.7
3	Positive	8.36_658.61	Ceramide (d18:1/23:0)	NAJHAHQNQCNWOP-PUYNVXOJSA-N	[M+Na]+	658.61	8.36	3485.79	1881.08	3276.21	3498.96	2257.8	4007.14	6690.59	3143.36
4	Positive	8.02_622.61_8.04_644.59_8.02_604.60_7.98_644.60	Ceramide (d40:1)	KEPQASGDXIEOIL-GLQCRSEXSA-N	[M+H]+_[M+Na]+_[M+H-H2O]+_[M+Na]+	622.6132_644.5945_604.6019_644.5953	8.01	27835.7	34375.1	39987.2	44931.1	31975.2	28494.9	30747.7	34702.4
5	Positive	8.67_650.64_8.67_672.63_8.67_632.63	Ceramide (d42:1)	ZJVVOYPTFQEGPH-AUTSUKAISA-N	[M+H]+_[M+Na]+_[M+H-H2O]+	650.6445_672.6262_632.6334	8.67	92125.7	96336.5	127308	134862	88246.6	99307.1	114949	117676
6	Positive	8.00_648.63_8.00_670.61_8.00_630.62	Ceramide (d42:2)	VJSBNBBOSZJDKB-KPEYJIHVSA-N	[M+H]+_[M+Na]+_[M+H-H2O]+	648.6273_670.6105_630.6171	8	39231.7	35697.4	55314.7	59115.8	58277.3	59367.7	69657.8	65606.1
7	Positive	5.14_369.35	Cholesterol	HVYWMOMLDIMFJA-DPAQBDIFSA-N	[M-H2O+H]+	369.352	5.14	131670	158369	151840	165818	178052	228705	179766	190634
8	Positive	6.54_589.48	DG (32:1)	XEQQGHISHUGMIP-ASUORMEESA-N	[M+H]+	589.481	6.54	8731.93	8894.16	7587.77	5105.15	10295.6	11033.4	8877.37	6767.95
9	Positive	7.24_612.56_7.23_617.51	DG (34:1)	YEJYLHKQOBOSCP-OZKTZCCCSA-N	[M+NH4]+_[M+Na]+	612.5578_617.5115	7.235	29418.1	29223.7	20907.4	20862.7	30463.6	30145.6	23666.4	26027.4
10	Positive	6.58_665.50	DG (38:5)	GRGDLDNREYVILP-CNWVQWJYSA-N	[M+Na]+	665.504	6.58	11608.8	12311.2	11287.4	10987.9	13062	13325.4	11774.3	13223.6
11	Positive	5.07_862.62_5.07_884.60	Gal-Gal-Cer(d18:1/16:0) or Lactosylceramide(d18:1/16:0)	HLIJNIKSBCIDGO-QKLMXXKVSA-N or HLIJNIKSBCIDGO-NLXPYQMASA-N	[M+H]+_[M+Na]+	862.6236_884.6049	5.07	56453.1	61700.4	51145	57463	59529.8	62794.9	55330.6	63146.2
12	Positive	7.35_784.66_7.36_806.65	GlcCer (d40:1)	QMYGQSYNQBLKGY-YAEABVQUSA-N	[M+H]+_[M+Na]+	784.6633_806.6466	7.355	29971.2	24139.1	31621.4	30091.1	20831.2	23892.5	19155.3	19748.4
13	Positive	8.02_812.70_8.02_834.68	GlcCer (d42:1)	SNVYJLGKALMFOP-MOLROICHSA-N	[M+H]+_[M+Na]+	812.6967_834.6788	8.02	83371.1	84405	80616.7	79189.9	61559.4	68931.4	55298.7	56862
14	Positive	7.32_810.67_7.33_832.66	GlcCer (d42:2)	WBOZIXHPUPAOIA-RBELZSLISA-N	[M+H]+_[M+Na]+	810.6729_832.6625	7.325	31626.8	31521.1	30693.5	32035	33225.3	35871	28111.3	28402.9
15	Positive	1.63_496.34	LPC (16:0)	ASWBNKHCZGQVJV-HSZRJFAPSA-N	[M+H]+	496.34	1.63	10499.2	8788.45	14014.6	16095.2	12589	13362.2	13946.3	13968.5
16	Positive	1.79_522.36	LPC (18:1)	YAMUFBLWGFFICM-PTGWMXDISA-N	[M+H]+	522.355	1.79	2278.5	3404.07	2686.62	3143.51	3315.4	1899.25	3169.61	1592.16
17	Positive	4.50_678.51_4.50_700.49	PC (28:0)	CITHEXJVPOWHKC-UUWRZZSWSA-N	[M+H]+_[M+Na]+	678.5070_700.4894	4.5	139254	152152	146941	151815	203107	239609	225133	215527
18	Positive	5.13_706.54_5.13_728.52	PC (30:0)	RFVFQQWKPSOBED-PSXMRANNSA-N	[M+H]+_[M+Na]+	706.5408_728.5227	5.13	3.9068e+06	4.08033e+06	4.1485e+06	4.19983e+06	4.6577e+06	5.11369e+06	4.92511e+06	4.87635e+06
19	Positive	4.64_704.52_4.64_726.50	PC (30:1)	ANKCYRKQDLQXGL-MRDDHZETSA-N	[M+H]+_[M+Na]+	704.5228_726.5040	4.64	224219	241141	243702	244379	266836	300106	298897	291636
20	Positive	5.33_720.55_5.47_720.55	PC (31:0)	NPGWXTIWUUFYAB-DIPNUNPCSA-N	[M+H]+_[M+H]+	720.5538_720.5547	5.4	549837	553006	651502	606378	592983	623960	689983	640127
21	Positive	5.10_718.54	PC (31:1)	QFVHCMLUKNHDSH-WTWBAFHPSA-N	[M+H]+	718.543	5.1	21178.2	59884	60738.6	62996.9	61671.1	67572.2	66161.4	63276.7
22	Positive	5.23_732.55_5.23_754.54	PC (32:1)	QIBZFHLFHCIUOT-NPBIGWJUSA-N	[M+H]+_[M+Na]+	732.5541_754.5366	5.23	4.05622e+06	4.26751e+06	4.46067e+06	4.52512e+06	4.06947e+06	4.40905e+06	4.39264e+06	4.33668e+06
23	Positive	4.72_730.54_4.72_752.52	PC (32:2)	GPWHCUUIQMGELX-VHQDNGOZSA-N	[M+H]+_[M+Na]+	730.5380_752.5200	4.72	328444	339958	355557	365938	376746	395329	395909	386766
24	Positive	6.02_748.58	PC (33:0)	FHENRYRLCPXONH-LDLOPFEMSA-N	[M+H]+	748.584	6.02	173663	171795	172616	173351	169278	180551	169827	93596.8
25	Positive	5.54_746.57_5.54_768.56	PC (33:1)	OFRWLQSOUIZELQ-VEAYGOGPSA-N?	[M+H]+_[M+Na]+	746.5705_768.5574	5.54	1.24193e+06	1.23991e+06	1.38964e+06	1.31251e+06	1.20666e+06	1.27836e+06	1.30304e+06	1.29681e+06
26	Positive	5.03_744.55	PC (33:2)	SBNDHGBVMZMSNL-UESLNCBNSA-N	[M+H]+	744.554	5.03	133530	136706	147026	149804	157098	43946.6	14469.6	156953
27	Positive	5.36_758.57_5.36_780.55	PC (34:2)	JLPULHDHAOZNQI-ZTIMHPMXSA-N	[M+H]+_[M+Na]+	758.5698_780.5521	5.36	4.02842e+06	4.13855e+06	4.49266e+06	4.52055e+06	3.98278e+06	4.22913e+06	4.21204e+06	4.12138e+06
28	Positive	4.82_756.55_4.84_778.53	PC (34:3)	VKVSSDKCKXJFIM-AFYHZPHLSA-N	[M+H]+_[M+Na]+	756.5538_778.5342	4.83	251104	257896	275453	282690	281381	102197	294160	289371
29	Positive	4.62_754.54	PC (34:4)	YWDDIWXKFJEMKF-JTZVLWBESA-N	[M+H]+	754.537	4.62	50547.5	53213.9	62819.4	60722	77402.1	75141.6	89289.7	88257.2
30	Positive	5.64_772.58	PC (35:2)	MJWAVUYQCBFFHQ-WESJWMGVSA-N	[M+H]+	772.585	5.64	447017	450222	453750	459497	421524	442393	430323	430950
31	Positive	5.11_792.55_5.12_770.57	PC (35:3)	AYXGHIQPMDYMJC-AHMBLZLYSA-N	[M+H]+_[M+NH4]+	792.5521_770.569	5.115	158837	162899	166210	171325	182632	188213	179653	176737
32	Positive	4.93_768.55	PC (35:4)	OROZWUJCDDCYAU-IPUAOQJZSA-N	[M+H]+	768.553	4.93	18130.3	18873.4	27103.2	25428	28883.2	28982.7	34526.7	33407.1
33	Positive	5.94_786.60_5.96_808.58	PC (36:2)	SNKAWJBJQDLSFF-NVKMUCNASA-N	[M+H]+_[M+Na]+	786.6007_808.5837	5.95	3.18021e+06	3.29333e+06	3.36388e+06	3.30818e+06	2.89054e+06	3.01829e+06	2.95636e+06	2.96601e+06
34	Positive	5.42_784.59_5.42_806.57	PC (36:3) A	BXRLDROZWDUSGM-ZRYFCQOPSA-N	[M+H]+_[M+Na]+	784.5859_806.5672	5.42	1.86193e+06	1.88743e+06	1.95011e+06	1.94886e+06	1.72296e+06	1.75885e+06	1.77048e+06	1.77259e+06
35	Positive	5.53_784.59_5.53_806.57	PC (36:3) B	WZCLAXMADUBPSG-RIXBAXMTSA-	[M+H]+_[M+Na]+	784.5856_806.5704	5.53	615165	685171	651442	678539	600080	681484	522274	677486
36	Positive	4.94_782.57	PC (36:4) A	NKQPOVROGSWLTO-NVPMBMBWSA-N	[M+H]+	782.569	4.94	145508	145562	160210	160170	171524	168456	173977	178588
37	Positive	5.24_782.57_5.24_804.55	PC (36:4) B	IIZPXYDJLKNOIY-JXPKJXOSSA-N	[M+H]+_[M+Na]+	782.5696_804.5516	5.24	1.52865e+06	1.5706e+06	2.11533e+06	2.12244e+06	1.79335e+06	1.81303e+06	2.21138e+06	2.20614e+06
38	Positive	4.83_780.55	PC (36:5) B	SUZYROYNFNQALJ-MHEIZRSESA-N	[M+H]+	780.553	4.83	114536	114923	155990	161457	150015	150894	187000	177042
39	Positive	4.47_778.54	PC (36:6)	SPWBDEZMKCRQSX-NGPPOSSDSA-N	[M+H]+	778.538	4.47	14110.7	14367	17935.1	17150.5	21945.8	22438.1	14368.9	25477.1
40	Positive	6.26_800.62	PC (37:2)	MCZUABDVGPPWPM-HJTCUGKVSA-N	[M+H]+	800.616	6.26	105997	104894	107201	105287	96265.4	99227.4	101880	97641.2
41	Positive	5.74_798.60	PC (37:3)	OOYQEEUUQRMQKL-JUUDQZDJSA-N	[M+H]+	798.599	5.74	63079.2	63542.6	65380.4	64127.7	64102.4	67989.5	67711.8	66632.6
42	Positive	5.58_796.58	PC (37:4)	QRPUCJXFPYFTMB-FBFLODOBSA-N	[M+H]+	796.582	5.58	53040.6	53654	68529	69024	60397.3	58306	70028.8	69527.6
43	Positive	6.59_814.63_6.59_836.61	PC (38:2)	KXXLFCAPKGRXBT-FMJYHZMHSA-N	[M+H]+_[M+Na]+	814.6324_836.6140	6.59	203022	192520	202554	196482	213761	186087	189865	172194
44	Positive	5.93_810.60_5.92_832.58	PC (38:4) A	PSVRFUPOQYJOOZ-QNPWAGBNSA-N	[M+H]+_[M+Na]+	810.5989_832.5829	5.925	736421	742258	971419	945966	774731	769386	948849	939176
45	Positive	5.29_808.59_5.29_830.57	PC (38:5) A	SUACBSWYGWBPFC-GPUJSUHJSA-N	[M+H]+_[M+Na]+	808.5854_830.5665	5.29	1.02906e+06	1.0339e+06	1.39631e+06	1.38366e+06	1.16985e+06	1.15614e+06	1.41905e+06	1.43612e+06
46	Positive	5.49_808.58	PC (38:5) B	YLWBKBDNHWQEFU-YJXJLLHLSA-N	[M+H]+	808.583	5.49	103353	97376.2	134041	136564	106193	118907	126168	133657
47	Positive	5.09_806.57_5.08_828.55	PC (38:6) A	PLZBTDKJYHXIEW-DZUXOTHRSA-N	[M+H]+_[M+Na]+	806.5699_828.5511	5.085	474629	476427	600848	638029	531970	581950	644112	695532
48	Positive	4.84_806.57	PC (38:6) C	PLZBTDKJYHXIEW-DZUXOTHRSA-N	[M+H]+	806.569	4.84	94386.8	41431.3	128510	126340	124008	119134	149729	144687
49	Positive	4.53_804.56	PC (38:7)	BNNUJTATKJXKJP-XCDHYEIISA-N	[M+H]+	804.555	4.53	21452.1	21975.4	22690.4	11036.7	32132	22281.7	29499.5	36437.9
50	Positive	6.40_860.61_6.41_838.63	PC (40:4)	FHUAYOMRHXZKHT-JUGJLYODSA-N	[M+H]+_[M+H]+	860.614_838.6316	6.405	92673.6	87476.8	107736	107675	96484	102360	111836	110847
51	Positive	5.94_836.62_5.95_858.60	PC (40:5) A	IJTJDJOOHZVSAC-NDRUHXFFSA-N	[M+H]+_[M+Na]+	836.6159_858.5961	5.945	185755	180459	240987	238036	193895	208295	249500	246912
52	Positive	5.53_834.60	PC (40:6) A	KZSXWBSDQDXESU-PPEVQBTRSA-N	[M+H]+	834.599	5.53	13910	17799.1	24850.2	23110.9	26497	28461.1	31366.9	34930.2
53	Positive	5.73_834.60_5.73_856.58	PC (40:6) B	TYRTWVKQVGNGSZ-RGBTVBCDSA-N	[M+H]+_[M+Na]+	834.5989_856.5817	5.73	157740	145424	205804	203051	130341	140026	179407	180758
54	Positive	5.13_832.58_5.13_854.57	PC (40:7)	BPUROMFCPFGBOT-ZEGPSQTJSA-N	[M+H]+_[M+H]+	832.5849_854.5677	5.13	244391	240339	295601	302370	294533	316613	366938	364420
55	Positive	4.67_830.57	PC (40:8)	SIMZOWLEIOYZJX-VRCXRDLJSA-N	[M+H]+	830.569	4.67	20089.5	19988.7	25496.5	24563.8	31939.5	33938	38951.8	39023.2
56	Positive	6.14_718.57	PC (p-32:0) or PC (o-32:1)	KEVGQWGZKKFGDC-MCBGMKGZSA-N	[M+H]+	718.571	6.14	125925	120353	130621	126211	114836	119631	117777	119117
57	Positive	5.11_716.56_5.12_738.55	PC (p-32:1) or PC (o-32:2)	FZMYLOBGNYZPQO-QLSONYGBSA-N	[M+H]+_[M+Na]+	716.5626_738.5479	5.115	7381.57	14530.9	10171.1	11627.7	9302.13	12831.4	13054.4	8063.18
58	Positive	5.77_744.59_5.78_766.57	PC (p-34:1) or PC (o-34:2) A	MBRHHFWRXQYYAN-JEPFLRBFSA-N	[M+H]+_[M+Na]+	744.5893_766.5692	5.775	50025.8	62313	61135.7	47717	45828.5	48174.7	49748.2	49630.8
59	Positive	5.69_764.56_5.68_742.57	PC (p-34:2) or PC (o-34:3)	QEWRXEALGMKRGP-MZWPLUPDSA-N	[M+H]+_[M+Na]+	764.5563_742.5702	5.685	36447.3	38268.8	36010	37586.6	30534.9	32597.1	29932	6337.91
60	Positive	5.81_770.60	PC (p-36:2) or PC (o-36:3)	DIHWZUCEXWUHOD-IIVNATNGSA-N	[M+H]+	770.601	5.81	0	0	0	0	0	13037	0	16827.7
61	Positive	5.52_788.56_5.53_766.57	PC (p-36:4) or PC (o-36:5)	RWVKPDIHPPTVRQ-HWGQMOSASA-N	[M+H]+_[M+Na]+	788.5562_766.5706	5.525	118088	110037	127272	121091	129303	125347	115123	128325
62	Positive	5.71_816.59_5.70_794.60	PC (p-38:4) or PC (o-38:5) A	YPAPIRJFGNBODV-AMFPDOHCSA-N	[M+H]+_[M+Na]+	816.5871_794.6008	5.705	155399	148467	168586	171092	127910	118714	144323	143606
63	Positive	5.56_792.59_5.57_814.57	PC (p-38:5) or PC (o-38:6)	FAKYQMLQEAQOLK-LHZZQLRFSA-N	[M+H]+_[M+Na]+	792.5890_814.5677	5.565	22184.8	21500.9	27295.7	23506.4	16023.2	53740.5	25310.2	56406.4
64	Positive	5.52_818.60	PC (p-40:6) or PC (o-40:7) A	XUVCLJCZWPTAIO-OAKHYACESA-N	[M+H]+	818.6	5.52	19772	19462.3	21053.3	21533.6	21187.6	8376.34	24015.3	23483
65	Positive	5.49_716.53	PE (34:2)	HBZNVZIRJWODIB-NHCUFCNUSA-N	[M+H]+	716.531	5.49	46508.6	50551.9	55395.8	53924	51905.6	52816.9	52011.1	54051.4
66	Positive	6.70_768.56_6.72_746.57	PE (36:1)	JQKOHRZNEOQNJE-ZZEZOPTASA-N	[M+H]+_[M+Na]+	768.556_746.5723	6.71	264966	111534	282492	235261	252251	243945	174346	225239
67	Positive	6.03_768.56	PE (38:4)	ANRKEHNWXKCXDB-BHFWLYLHSA-N	[M+H]+	768.562	6.03	427835	429858	474423	466560	437088	450230	471670	481241
68	Positive	5.17_764.52_5.18_786.51	PE (38:6)	LFGBKOUQHCWBQI-BZGLIJSBSA-N	[M+H]+_[M+Na]+	764.5250_786.5110	5.175	168644	166262	197335	201325	165392	173129	174380	171743
69	Positive	5.70_724.53	PE (p-36:4) or PE (o-36:5)	ADWDFBQPQIEGRZ-XBICFDGKSA-N	[M+H]+	724.528	5.7	402206	405326	406026	401901	258687	261787	250306	245684
70	Positive	6.39_752.56	PE (p-38:4) or PE (o-38:5)	ZTZQZGHJLWFLFQ-VZBWJDOASA-N	[M+H]+	752.559	6.39	241575	236611	248536	238605	134741	135236	133021	128622
71	Positive	5.73_750.54	PE (p-38:5) or PE (o-38:6)	IQSPCSIULMCRPM-ZAJUHDLGSA-N	[M+H]+	750.543	5.73	232205	231524	247993	245414	223657	222964	222256	223857
72	Positive	6.40_778.57	PE (p-40:5) or PE (o-40:6)	HHQFKPJXVYWLLJ-ABYSKWQHSA-N	[M+H]+	778.574	6.4	81274.1	79747.6	86911.8	83957.3	50232.4	53798.8	54807.3	58185.4
73	Positive	4.41_675.54	SM (d32:1)	KYICBZWZQPCUMO-PSALXKTOSA-N	[M+H]+	675.543	4.41	43924.8	44391	53436.5	56181.1	89617.9	94397.9	96484	100580
74	Positive	4.72_689.56	SM (d33:1)	LQINJRUGTUOHGS-YPDYIYJKSA-N	[M+H]+	689.559	4.72	31942.6	33911.3	38921.5	38126.5	44763.8	46011.5	49195.3	48609.4
75	Positive	5.29_705.59_5.29_727.57	SM (d34:0)	QHZIGNLCLJPLCU-QPPIDDCLSA-N	[M+H]+_[M+Na]+	705.5887_727.5715	5.29	129897	136872	162269	171276	282182	275922	371002	370438
76	Positive	5.08_703.57_5.07_725.56	SM (d34:1)	RWKUXQNLWDTSLO-GWQJGLRPSA-N	[M+H]+_[M+Na]+	703.5748_725.5574	5.075	2.61651e+06	2.65068e+06	2.75232e+06	2.85892e+06	3.64677e+06	3.75193e+06	3.6203e+06	3.61872e+06
77	Positive	4.51_701.56_4.50_723.54	SM (d34:2)	YLWSJLLZUHSIEA-CKSUKHGVSA-N	[M+H]+_[M+Na]+	701.5588_723.5405	4.505	58961.9	63225.5	82555.7	86443.3	79400.8	87362.4	107769	104179
78	Positive	5.75_731.61_5.75_753.58	SM (d36:1)	LKQLRGMMMAHREN-YJFXYUILSA-N	[M+H]+_[M+Na]+	731.6056_753.5825	5.75	88059	83593.8	102345	99417.2	89896	90912.4	103624	98987.6
79	Positive	6.47_759.64_6.45_781.62	SM (d38:1)	AADLTHQNYQJHQV-SVLGDMRNSA-N	[M+H]+_[M+Na]+	759.6357_781.6184	6.46	24599.4	26194.9	27372.7	27456.3	34137.9	32713.7	37089.4	32785.1
80	Positive	6.55_785.65_6.56_807.63	SM (d40:2)	VBFKEZGCUWHGSK-ADSSWVSQSA-N	[M+H]+_[M+Na]+	785.6515_807.6327	6.555	2112.76	2096.8	3813.13	1715.05	1756.33	6470.95	3891.99	3575.95
81	Positive	6.81_799.67	SM (d41:2)	JBDGKEXQKCCQFK-JWQIMADESA-N	[M+H]+	799.667	6.81	21767.9	20855.9	24236.3	23737.4	40742.6	41258.8	43055.1	45169.1
82	Positive	7.15_813.68_7.15_835.67	SM (d42:2)	DACOGJMBYLZYDH-GXJPFUDISA-N	[M+H]+_[M+Na]+	813.6848_835.6658	7.15	205259	204302	230668	234557	480538	487604	502841	512147
83	Positive	6.56_811.66_6.55_833.65	SM (d42:3)	TXFLWJQVQCDUDZ-BRUGZULGSA-N	[M+H]+_[M+Na]+	811.6624_833.6505	6.555	11066.3	9918.83	6015.51	12698.5	213255	213839	231229	225464
84	Positive	9.80_740.68_9.80_745.63	TG (14:0/14:0/14:0)	DUXYWXYOBMKGIN-UHFFFAOYSA-N	[M+NH4]+_[M+Na]+	740.6755_745.6309	9.8	3025.21	3613.32	2714.98	2572.57	4572.63	3387.35	3002.53	3312.3
85	Positive	9.84_766.69_9.84_771.65	TG (44:1)	OUKDNADVOQVFAR-NBTXLFQMSA-N	[M+NH4]+_[M+Na]+	766.6912_771.6471	9.84	2461.69	2237.02	3116.15	3014.66	2709.36	3571.45	2648.71	2787.56
86	Positive	10.75_796.74	TG (46:0)	JWVXCFSNEOMSHH-UHFFFAOYSA-N	[M+NH4]+	796.739	10.75	38479.8	36840.7	16802.5	16635.1	18727.8	11367.9	4248.26	2362.64
87	Positive	10.32_794.72_10.31_799.68	TG (46:1)	RSDIQTNCDWUNDP-VHXPQNKSSA-N	[M+NH4]+_[M+Na]+	794.7235_799.6790	10.315	35585.4	32878	4998.4	5418.39	27081.7	5636.38	5720.04	6256
88	Positive	9.89_792.71_9.90_797.66	TG (46:2)	XUEMVUXNOCIHLG-MOFPORNTSA-N	[M+NH4]+_[M+Na]+	792.7075_797.6625	9.895	3288.65	3626.26	4100.84	4127.67	5143.03	5111.71	3562.74	3588.75
89	Positive	11.16_829.73_11.17_824.77	TG (48:0)	PVNIQBQSYATKKL-UHFFFAOYSA-N	[M+H]+_[M+NH4]+	829.7256_824.7705	11.165	198189	183781	77806.5	75140	64016.9	48862	27258.7	23590.6
90	Positive	10.76_822.75_10.75_827.71	TG (48:1)	FEKLSEFRUGWUOS-DLOIZKPKSA-N	[M+NH4]+_[M+Na]+	822.7546_827.7104	10.755	224575	205709	76635.4	75204.4	112353	59634.6	28892.6	26191.2
91	Positive	10.35_820.74_10.36_825.69	TG (48:2)	RUOVJPPUXXFZPC-YZEIBMOJSA-N	[M+NH4]+_[M+Na]+	820.7388_825.6939	10.355	55423.7	50470	19237.9	19283.2	35017.3	6937.32	4415.34	3627.15
92	Positive	9.96_818.72_9.95_823.68	TG (48:3)	SKGWNZXOCSYJQL-BUTYCLJRSA-N	[M+NH4]+_[M+Na]+	818.7232_823.6781	9.955	3763.19	3434.27	2814.26	3741.11	5133.52	5295.81	3120.47	2523.9
93	Positive	11.32_838.78	TG (49:0)	TTWJTJMWHOYBPQ-ANFMRNGASA-N	[M+NH4]+	838.783	11.32	15721	14382.1	3563.92	3581.16	5772.83	3549.97	2668.37	3023.05
94	Positive	10.96_841.73_10.96_836.77	TG (49:1)	VYYGQDOPVVYUKW-UKFBYESTSA-N	[M+H]+_[M+NH4]+	841.7263_836.7709	10.96	66831.9	61202.1	23207	22859.9	22756.2	20812	5948.55	5828.52
95	Positive	10.58_834.75_10.58_839.71	TG (49:2)	QZYSUBAQYSVFNX-PSMULLBHSA-N	[M+NH4]+_[M+Na]+	834.7537_839.7099	10.58	33947.2	28479.4	8730.49	4105.45	10438.2	3516.22	5287.6	5741.49
96	Positive	11.56_857.76_11.57_852.80	TG (50:0)	MARPCPMDFOPPJX-UHFFFAOYSA-N	[M+Na]+_[M+NH4]+	857.7562_852.8018	11.565	160282	142891	67268.7	62463.7	42213.7	32821.1	15410.7	18929.3
97	Positive	11.18_850.79_11.18_855.74	TG (50:1)	YHMDGPZOSGBQRH-YYSBDVFPSA-N	[M+NH4]+_[M+Na]+	850.7859_855.7419	11.18	723883	645349	218672	203102	289079	166020	75766	62206.8
98	Positive	10.79_848.77_10.78_853.73	TG (50:2)	QEZWFCZNHWUARW-XQCAQTCHSA-N	[M+NH4]+_[M+Na]+	848.7705_853.7266	10.785	355347	329802	108518	109463	179780	97190	44996.2	42819.3
99	Positive	10.41_846.75_10.41_851.71	TG (50:3)	UFHNZOACKFBCOM-YXKNDSBASA-N	[M+NH4]+_[M+Na]+	846.7547_851.7094	10.41	64237.7	61331.5	23425.8	21620.3	36756.9	10524.1	4376.03	4351.56
100	Positive	11.34_864.80	TG (51:1)	OZAXLAGNPZMZAD-BOEMPQCLSA-N	[M+NH4]+	864.801	11.34	46793	39422.9	13907.2	13033.9	12360.8	10333.9	2172.04	1960.76
101	Positive	10.96_867.74 _10.99_862.79	TG (51:2)	NSNSZGBCOIKUBU-SZOKBDNISA-N	[M+NH4]+ _[M+Na]+	867.7425 _862.7856	10.975	103483	86245.1	29933.7	28287.2	38446.7	30762.3	7897	7971.03
102	Positive	10.63_860.77_10.64_865.73	TG (51:3)	ISSGPXMQOMAFMJ-DMGKHJLRSA-N	[M+NH4]+_[M+Na]+	860.7667_865.7294	10.635	37708.7	33397.8	10092	6653.58	12605.6	5970.82	7479.3	4584.49
103	Positive	11.89_885.78_11.91_880.84	TG (52:0)	SDNYRTVJOFMYIW-OIVUAWODSA-N	[M+H]+_[M+NH4]+	885.784_880.8354	11.9	101428	90650.1	46209.4	45160	32322.2	23174.5	15786.6	11654.5
104	Positive	11.56_878.82_11.55_883.77	TG (52:1)	NPCZZYKITFKRQZ-RFBIWTDZSA-N	[M+NH4]+_[M+Na]+	878.8173_883.7731	11.555	405224	350792	131549	126347	150835	82919.6	44804.6	36443
105	Positive	11.20_881.76_11.19_876.80	TG (52:2)	TXMWKTABZBAJCW-QLHBUVOUSA-N	[M+H]+_[M+NH4]+	881.7581_876.8016	11.195	815094	717702	215436	205555	439467	207227	82267.4	74990.1
106	Positive	10.83_874.79_10.84_879.74	TG (52:3)	DQXQIWIQYYEGLG-MMWLGPPDSA-N	[M+NH4]+_[M+Na]+	874.7862_879.7421	10.835	325285	293201	101848	98421.9	174525	109751	49539.3	45217.8
107	Positive	10.47_872.77_10.47_877.73	TG (52:4)	WHSWXEYWNPTUPW-HNJDVRDNSA-N	[M+NH4]+_[M+Na]+	872.7703_877.7258	10.47	62986.8	55901.8	9226.89	8268.66	37657.7	8545.09	7860.15	6135.69
108	Positive	11.37_895.77_11.36_890.81	TG (53:2)	RSINITWKVQRWSZ-RFVLVDBCSA-N	[M+H]+_[M+NH4]+	895.7726_890.8134	11.365	86581.3	76721	12134.3	11803.2	16462.9	13988.2	3737.19	2388.24
109	Positive	11.02_893.76_11.02_888.80	TG (53:3)	ZNQBEJJYVJSZLM-LEDQTTRKSA-N	[M+H]+_[M+NH4]+	893.7574_888.8001	11.02	54352.5	48619.1	18072.9	16835	25099.6	10742	7636.55	8196.28
110	Positive	10.68_886.78	TG (53:4)	BMSDHYZLQWTKSQ-LSJAAEOESA-N	[M+NH4]+	886.783	10.68	13316.8	11088	2850.73	2485.93	3046.84	2660.18	3213.84	2024.75
111	Positive	11.87_906.85_11.87_911.80	TG (54:1)	YFFIQXNTTVSKJC-NZEOUKRFSA-N	[M+NH4]+_[M+Na]+	906.8478_911.8041	11.87	155388	135097	64776.6	63174.6	85539.6	38279.5	22715.6	19566.6
112	Positive	11.55_909.79_11.54_904.83	TG (54:2)	WUUWGORPQFKFQN-XDVOZUNOSA-N	[M+H]+_[M+Na]+	909.7887_904.8329	11.545	273357	229128	84130	82342.3	189824	60466.1	35271.2	28935.3
113	Positive	11.21_902.82_11.23_907.77	TG (54:3)	PHYFQTYBJUILEZ-IUPFWZBJSA-N	[M+NH4]+_[M+Na]+	902.8171_907.7729	11.22	331072	287612	95449.9	96304.8	240724	105723	46165.8	42780.9
114	Positive	10.88_905.76_10.86_900.80	TG (54:4)	BRLGHZXETDWABO-NOFIOOQLSA-N	[M+Na]+_[M+H]+	905.7579_900.8024	10.87	141471	126097	46405.9	30386.6	81872.5	58100.5	13683.4	18153.7
115	Positive	10.69_898.79_10.67_903.74	TG (54:5)	OEJXMJPFOHYSIU-GRLFFVHSSA-N	[M+NH4]+_[M+Na]+	898.7855_903.7415	10.68	225936	198862	98616.7	95211.8	92320.2	67388.1	40517	37600
116	Positive	10.29_901.72 _10.31_896.77	TG (54:6)	CDNDFDKFZBPPFW-AXJGXPKFSA-N	[M+NH4]+ _[M+Na]+	901.7248 _896.7689	10.3	60284.3	53720.9	27731.3	25867.9	38560.8	9312.15	6408.02	5331.94
117	Positive	11.86_932.86_11.86_937.82	TG (56:2)	PDEQUPGHMOMBFC-FYEHETCMSA-N	[M+NH4]+_[M+Na]+	932.8639_937.8200	11.86	67278.6	62556.8	28942.9	32479.3	97689	25064.6	13440.1	10950.6
118	Positive	11.57_930.85_11.59_935.80	TG (56:3)	QXMHHXQBBKDSSL-BAQZNRHJSA-N	[M+NH4]+_[M+Na]+	930.8481_935.8048	11.58	47604.3	43075.1	19304.7	21460.3	86255	7280.97	5103.32	4720.16
119	Positive	11.30_933.79_11.26_928.83	TG (56:4)	YONCDTJKIZDSKQ-IYASBODOSA-N	[M+Na]+_[M+NH4]+	933.7896_928.8323	11.28	51446	12117	8021.35	10476.9	59154.3	14028.1	4923.96	4868.62
120	Positive	10.69_924.80_10.69_929.76	TG (56:6)	ZTNDRFCABXFVMY-WJTCTALZSA-N	[M+NH4]+_[M+Na]+	924.8016_929.7567	10.69	266180	229997	105396	100497	133783	95766.4	51124.1	50217
121	Positive	10.32_922.78_10.32_927.74	TG (56:7)	DODZUDCYRVWEOJ-GKZBLMSTSA-N	[M+NH4]+_[M+Na]+	922.7849_927.7407	10.32	38547.8	52674.6	26436.6	26085.6	42560.7	18989.4	12408.2	10594.8
122	Positive	10.12_925.73	TG (56:8)	UBGUHMDKBGQUND-VPFWBQFRSA-N	[M+Na]+	925.728	10.12	21366.6	18429	11372.5	12216.4	18395.1	12788.5	2896.88	2964.18
123	Positive	11.87_958.88_11.87_963.84	TG (58:3)	RFMSTHTUAZETPD-JJPHLYBUSA-N	[M+NH4]+_[M+Na]+	958.8794_963.8357	11.87	33914.1	31182.4	16658.6	17283.8	69183.7	11548.9	8415.44	6906.17
124	Positive	11.63_956.87_11.64_961.82	TG (58:4)	CCKRHDUCFMOBKX-AAINFQTBSA-N	[M+NH4]+_[M+Na]+	956.8654_961.8211	11.635	8210.28	5692.86	3195.17	4780.81	9411.45	9210.9	7985.46	4837.91
125	Positive	11.07_952.83_11.06_957.79	TG (58:6)	GSNFRUMSEHHPSY-LCXCSEBNSA-N	[M+NH4]+_[M+Na]+	952.8324_957.7883	11.065	87680.4	74900.3	27786	28151.7	65440.5	47760.5	23713.1	9447.99
126	Positive	10.54_948.80_10.53_953.76	TG (58:8)	KWIGMCRWEINBIR-HUPVKWKYSA-N	[M+NH4]+_[M+Na]+	948.8018_953.7587	10.535	56526.4	49041.9	26898.6	17574.8	46950.3	27414.9	13472.1	13392.6
127	Positive	10.16_951.74	TG (58:9)	RVXFSLZMZOFGEQ-SWIIBWKZSA-N	[M+Na]+	951.74	10.16	17866.9	16515.6	10470.9	9568.28	17149.8	12546.1	3830.56	4297.8
128	Positive	10.78_549.49	CSH_posESI #017	No information	[M+H]+	549.488	10.78	2857.72	2467.84	1683.69	1626.18	1934.58	2859.61	1491.44	1592.16
129	Positive	6.70_615.50	CSH_posESI #022	No information	[M+H]+	615.499	6.7	19410.9	18413.9	14294.2	13293.8	17679.7	17522.8	15300.1	14590.5
130	Positive	5.08_896.54	CSH_posESI #034	No information	[M+H]+	896.538	5.08	12189.8	12513.9	15844.1	16121.9	14594.9	17212.9	18641.7	18995.8
131	Positive	5.15_858.59	CSH_posESI #036	No information	[M+H]+	858.585	5.15	22568.7	24335.4	32934.4	35020.7	53141.4	56643.1	67859.2	69133.4
132	Positive	5.93_900.57	CSH_posESI #042	No information	[M+H]+	900.569	5.93	13128.4	14979.6	18946.1	17737	17306.6	17734.5	18956.2	20897.7
133	Positive	9.32_738.66_9.32_743.62	CSH_posESI #057	No information	[M+NH4]+_[M+Na]+	738.6602_743.6152	9.32	1732.43	1743.02	1349.39	1452.9	2084.3	1951.41	1430.01	1387.38
134	Positive	11.59_951.78	CSH_posESI #081	No information	[M+H]+	951.777	11.59	15623.3	15447.7	3434.25	3403.44	30891.4	4071.57	3643.83	2017.07
135	Positive	9.89_813.64	CSH_posESI #098	No information	[M+H]+	813.637	9.89	1465.5	1307.27	2255.06	1755.04	3781.22	3267.69	1702.75	1584.48
136	Positive	5.19_771.52_5.18_766.56_5.18_749.53	CSH_posESI #103	No information	[M+Na]+_[M+H]+_[M+H]+	771.5221_766.5563_749.5321	5.18333	158591	144464	152375	149436	219294	214299	218497	182988
137	Positive	9.39_764.68_9.39_769.63	CSH_posESI #104	No information	[M+NH4]+_[M+Na]+	764.6754_769.6309	9.39	1891.19	2083.86	1359.52	1848.34	2424.16	1914.59	1454.58	1328.5
138	Positive	11.24_929.83	CSH_posESI #109	No information	[M+H]+	929.833	11.24	24250.5	19889.4	2279.37	2070.5	23378.9	2948.59	2218.73	4277.32
139	Positive	9.75_880.72_9.75_885.67_9.75_863.69	CSH_posESI #116	No information	[M+NH4]+_[M+H]+_[M+H]+	880.7179_885.674_863.6885	9.75	115204	121472	131391	134458	123376	133414	134510	137107
140	Positive	10.85_895.72	CSH_posESI #134	No information	[M+H]+	895.716	10.85	87649	86210.5	39492.9	39965.9	61483.4	45302.8	21546	20728.8
141	Positive	11.54_899.75	CSH_posESI #141	No information	[M+H]+	899.747	11.54	91898.9	88065.7	47370.4	46537.3	47406.6	34502.5	17521.3	18801.3
142	Positive	10.35_841.67	CSH_posESI #164	No information	[M+H]+	841.668	10.35	20911.3	20795.5	8929.05	9279.47	8757.88	4789.55	1633.95	3120.32
143	Positive	10.41_867.68	CSH_posESI #170	No information	[M+H]+	867.684	10.41	28142.8	26820.5	12031	11612.1	18383.2	13307	3511.14	3322.54
144	Positive	11.18_551.50	CSH_posESI #176	No information	[M+H]+	551.503	11.18	2034.25	2450.58	2026.11	1852.78	2756.89	2129.37	1299.79	1167.24
145	Positive	10.85_601.52	CSH_posESI #187	No information	[M+H]+	601.518	10.85	1278.82	1820.68	1292.66	1335.16	1623.24	1589.36	1931.25	1049.49
146	Positive	11.16_897.73	CSH_posESI #196	No information	[M+H]+	897.731	11.16	126862	130561	62191.3	63654.5	108788	70339.7	35106.5	30658
147	Positive	10.75_369.35	CSH_posESI #201	No information	[M+H]+	369.351	10.75	1950.51	2646.89	2390.8	2541.47	3709.92	4356.92	2289.98	2500.86
148	Positive	11.54_925.76	CSH_posESI #203	No information	[M+H]+	925.762	11.54	64939	66198.1	31840.3	32259.3	63729.3	31998.8	15083.9	15668.2
149	Positive	11.57_931.85	CSH_posESI #214	No information	[M+H]+	931.85	11.57	8649.93	20663.9	4550.63	8826.27	34358.9	3117.35	2594.66	4489.78
150	Positive	10.54_808.74_10.53_813.69	CSH_posESI #215	No information	[M+NH4]+_[M+Na]+	808.7386_813.6943	10.535	17155.1	13713.4	3879.99	4485.34	5069.35	3111.21	3410.4	5736.37
151	Positive	5.36_848.54	CSH_posESI #230	No information	[M+H]+	848.539	5.36	89885.6	94315.2	102738	101228	92196.6	94348.8	96842.7	96571.3
152	Positive	5.86_1162.85	CSH_posESI #232	No information	[M+H]+	1162.85	5.86	16048.9	13454.5	15511.9	15000	10347.8	9223.17	10454.8	10428.4
153	Positive	5.10_627.54	CSH_posESI #270	No information	[M+H]+	627.535	5.1	1.15307e+06	1.31172e+06	1.33194e+06	1.33817e+06	1.23004e+06	1.38892e+06	1.27028e+06	1.29517e+06
154	Positive	5.11_909.55_5.10_904.59_5.10_887.56	CSH_posESI #275	No information	[M+Na]+_[M+NH4]+_[M+H]+	909.546_904.5908_887.5648	5.10333	709708	797016	817481	818184	769156	880068	807489	799923
155	Positive	11.18_577.52	CSH_posESI #282	No information	[M+H]+	577.519	11.18	13275	3546.44	2477.93	1901.66	2600.03	2338.01	1697.83	3642.51
156	Positive	5.97_876.57	CSH_posESI #285	No information	[M+H]+	876.57	5.97	68470.2	72188.7	72107.1	71472.2	63824.4	70336.7	66220.3	67497.7
157	Positive	5.08_577.52_5.18_577.52	CSH_posESI #288	No information	[M+H]+_[M+H]+	577.5191_577.5194	5.13	254280	221644	225925	220332	406853	363880	426497	318273
158	Positive	5.93_866.54_6.05_866.54	CSH_posESI #290	No information	[M+H]+_[M+H]+	866.5411_866.5428	5.99	27774.7	29497.6	25010.3	35078.5	17054.7	27154.1	26568.2	22059.8
159	Positive	5.12_776.58	CSH_posESI #293	No information	[M+H]+	776.578	5.12	10462.6	12658.5	15945.5	16270.7	12798.1	13024.7	15221.5	14311.5
160	Positive	5.38_603.53	CSH_posESI #296	No information	[M+H]+	603.535	5.38	5909.1	7513.54	5156.44	7711.05	11935.4	10662.2	5548.05	9276.49
161	Positive	11.20_603.53	CSH_posESI #298	No information	[M+H]+	603.534	11.2	1793.49	3952	1675.59	1992.74	1385.57	2865.75	1906.68	1044.37
162	Positive	5.85_850.55	CSH_posESI #301	No information	[M+H]+	850.555	5.85	175150	209769	201640	215472	215672	259053	221381	224261
163	Positive	5.42_874.55	CSH_posESI #303	No information	[M+H]+	874.554	5.42	45304.8	47173.8	48152.4	47330.4	40571.4	39154	42974	43986.5
164	Positive	5.53_874.55	CSH_posESI #303	No information	[M+H]+	874.554	5.53	18456.6	18431.2	17201.6	21084.9	18891.8	19409.8	15400.9	20024.8
165	Positive	5.30_872.54	CSH_posESI #307	No information	[M+H]+	872.54	5.3	27931.7	32120.8	44088.1	45993	40421.7	43035.3	48227.3	34848.3
166	Positive	6.56_878.59	CSH_posESI #308	No information	[M+H]+	878.587	6.56	43106.6	38954.8	41478.4	40390.3	25793.6	23941.6	30750.2	30419.9
167	Positive	5.89_867.54	CSH_posESI #362	No information	[M+H]+	867.543	5.89	4984.44	13642.2	9725.31	14813.4	14599.6	15037.5	14287.8	12947.2
168	Positive	8.68_688.60	No information	No information	[M+NH4]+	688.6	8.68	12537	11219.6	16079.2	16688.4	12356.1	14227.5	15646.6	14495.8
169	Positive	5.92_538.52	No information	No information	[M]+	538.52	5.92	26089.4	27038.4	32640.6	35049.6	10585.5	30108.8	28010.5	29895.2
170	Positive	7.30_638.58_7.30_643.53	No information	No information	[M+NH4]+_[M+Na]+	638.5775_643.5283	7.3	10178.2	10190.6	4915.33	9388.33	12227.8	6157.99	4764.25	4973.57
171	Positive	4.88_664.52	No information	No information	[M+NH4]+	664.523	4.88	7160	6894.43	8513.7	9319.46	7267.73	8778.28	9744.72	9325.13
172	Positive	5.44_690.53_5.44_712.52	No information	No information	[M+H]+_[M+Na]+	690.5349_712.5185	5.44	13076.1	12069.6	14768.3	12027.5	31119.6	34014.7	18474.7	12320
173	Positive	10.91_754.73_10.92_759.68	No information	No information	[M+NH4]+_[M+Na]+	754.7289_759.6844	10.915	933.383	1503.57	1861.99	1470.68	3358.18	2156.98	1700.29	1238.91
174	Positive	6.37_732.56	No information	No information	[M+NH4]+	732.559	6.37	33785	36905.5	37588.3	36344.8	33481.9	37079.9	37730.7	35475.4
175	Positive	5.76_730.54	No information	No information	[M+NH4]+	730.543	5.76	17601.7	18879.9	19239.9	19134.3	19628.6	21201.6	20772	22016.3
176	Positive	10.93_780.75_10.94_785.70	No information	No information	[M+NH4]+_[M+Na]+	780.7455_785.7004	10.935	1502.14	1898.34	1282.53	1821.68	4487.08	2184.6	1751.89	1540.96
177	Positive	11.72_815.75_11.72_810.79_11.72_793.76	No information	No information	[M+H]+_[M+NH4]+_[M+H]+	815.7469_810.7925_793.7643	11.72	6104.5	9970.6	3667.25	7384.48	24588.6	3605.2	4958.36	5480.4
178	Positive	11.34_813.73_11.34_808.78_11.34_791.75	No information	No information	[M+H]+_[M+NH4]+_[M+H]+	813.7317_808.7767_791.7494	11.34	3197.93	3300.52	3391.7	4385.37	14105.3	2307.33	3764.22	3099.84
179	Positive	11.63_808.77_11.63_813.74	No information	No information	[M+NH4]+_[M+Na]+	808.7748_813.7363	11.63	1261.38	1531.62	1918.72	1608.41	3636.24	969.569	1992.68	1853.25
180	Positive	10.98_806.76_10.98_811.72	No information	No information	[M+NH4]+_[M+Na]+	806.7606_811.7208	10.98	751.94	871.511	395.091	677.577	4941.01	911.272	2289.98	524.746
181	Positive	11.24_806.76	No information	No information	[M+NH4]+	806.76	11.24	785.088	824.052	826.651	719.787	1319.03	0	690.435	1016.22
182	Positive	11.82_824.80	No information	No information	[M+NH4]+	824.803	11.82	1041.55	638.533	638.223	0	0	0	491.413	744.884
183	Positive	11.50_822.79	No information	No information	[M+NH4]+	822.79	11.5	945.595	1190.78	889.461	968.602	876.976	917.408	700.263	0
184	Positive	11.96_838.82_11.95_821.80_11.95_843.78	No information	No information	[M+NH4]+_[M+H]+_[M+H]+	838.8233_821.7971_843.7783	11.9533	27342	27702.8	19839.6	21084.9	27409.7	8051.1	10194.4	7300.37
185	Positive	11.72_836.81_11.71_819.78_11.72_841.76	No information	No information	[M+NH4]+_[M+H]+_[M+H]+	836.8078_819.7806_841.7622	11.7167	13419.8	13495.5	9380.87	13049.5	59803.1	6753.23	4552.94	4459.06
186	Positive	11.62_834.79	No information	No information	[M+NH4]+	834.791	11.62	736.238	776.594	389.012	513.181	2302.95	813.088	597.067	711.607
187	Positive	11.02_832.78	No information	No information	[M+NH4]+	832.776	11.02	1050.27	642.847	699.007	786.434	1720.68	997.183	0	906.147
188	Positive	11.27_832.77	No information	No information	[M+NH4]+	832.775	11.27	704.835	0	0	868.631	0	0	0	0
189	Positive	10.87_830.75	No information	No information	[M+NH4]+	830.753	10.87	392.544	0	0	0	0	1092.3	0	1064.85
190	Positive	12.00_852.83	No information	No information	[M+NH4]+	852.832	12	3279.92	2849.67	2727.14	2419.28	1366.56	1162.87	0	1044.37
191	Positive	11.83_850.82_11.81_855.78	No information	No information	[M+NH4]+_[M+Na]+	850.8201_855.7769	11.82	4563.98	4316.57	3207.33	4194.31	3301.14	2156.98	820.659	1359.22
192	Positive	11.54_848.80	No information	No information	[M+NH4]+	848.803	11.54	840.917	1054.87	595.675	710.9	560.884	622.856	0	734.645
193	Positive	12.08_866.85_12.08_849.82_12.08_871.81	No information	No information	[M+NH4]+_[M+H]+_[M+H]+	866.853_849.8246_871.8085	12.08	17266.7	15678.6	12183	15679.8	9442.35	5084.1	4766.7	4638.25
194	Positive	11.94_869.79_11.95_847.81_11.95_864.84	No information	No information	[M+H]+_[M+H]+_[M+NH4]+	869.795_847.813_864.8383	11.9467	39725.5	37835.2	27399	29982.2	72106.9	12270	11985.6	11547
195	Positive	11.73_867.79_11.72_862.82	No information	No information	[M+H]+_[M+NH4]+	867.7856_862.8236	11.725	13248.8	11843.1	7654.63	4807.46	33572.3	5495.24	4690.54	2790.11
196	Positive	12.14_862.86	No information	No information	[M+NH4]+	862.856	12.14	584.455	746.393	903.643	715.344	808.054	920.476	879.629	888.229
197	Positive	11.39_860.81	No information	No information	[M+NH4]+	860.807	11.39	0	0	950.244	0	1554.32	948.091	1115.51	880.55
198	Positive	11.62_860.81	No information	No information	[M+NH4]+	860.807	11.62	764.153	0	431.561	0	2070.04	481.716	0	813.997
199	Positive	11.27_858.79	No information	No information	[M+NH4]+	858.789	11.27	0	0	0	744.224	1725.43	892.862	805.917	0
200	Positive	1.64_522.36	No information	No information	[M+H]+	522.355	1.64	2475.64	3199.13	2090.94	4567.54	4040.27	3117.35	2805.97	5116.92
201	Positive	2.64_550.39	No information	No information	[M+H]+	550.386	2.64	692.622	1016.04	1237.95	1195.2	1266.74	1491.17	1144.99	1515.37
202	Positive	2.48_524.37	No information	No information	[M+H]+	524.371	2.48	6856.44	5764.05	9958.31	9574.94	3930.94	4068.51	4145.07	7574.27
203	Positive	4.81_692.52	No information	No information	[M+H]+	692.523	4.81	69108.7	71612.7	78084.1	74886.7	91436	104627	106811	104066
204	Positive	4.92_706.54	No information	No information	[M+H]+	706.538	4.92	4370.32	2325.47	6106.68	1970.53	2645.19	2117.1	3575.03	4628.01
205	Positive	4.94_718.54	No information	No information	[M+H]+	718.538	4.94	121357	131214	136353	139048	151391	156113	158886	155038
206	Positive	5.58_734.57_5.57_756.55	No information	No information	[M+H]+_[M+Na]+	734.5696_756.5507	5.575	14717.8	12382.4	23517	11076.7	10034.1	17071.8	30666.6	16418.2
207	Positive	5.80_734.57_5.79_756.55	No information	No information	[M+H]+_[M+Na]+	734.5701_756.5515	5.795	5.44821e+06	5.60546e+06	5.78442e+06	5.746e+06	5.64842e+06	5.93239e+06	5.87197e+06	5.84338e+06
208	Positive	5.30_732.55_5.30_754.54	No information	No information	[M+H]+_[M+Na]+	732.5541_754.5372	5.3	2.31499e+06	2.45958e+06	2.52289e+06	2.63007e+06	2.27772e+06	2.493e+06	2.4997e+06	2.4921e+06
209	Positive	5.74_732.59	No information	No information	[M+H]+	732.585	5.74	46613.3	47620.3	53673.6	54672.7	49127.3	50678.4	54795	54660.7
210	Positive	5.01_730.54	No information	No information	[M+H]+	730.538	5.01	115811	120640	129099	130144	146648	155505	157009	158228
211	Positive	5.09_730.54	No information	No information	[M+H]+	730.54	5.09	104425	28373.7	114530	25556.9	127430	139609	137522	30855.1
212	Positive	6.15_748.59	No information	No information	[M+H]+	748.585	6.15	212356	206380	217863	211195	216948	225643	223124	224013
213	Positive	6.05_746.57	No information	No information	[M+H]+	746.569	6.05	10717.3	11582	34079.1	8886.26	12123.2	39819.8	36703.6	38329.5
214	Positive	5.12_744.53	No information	No information	[M+H]+	744.534	5.12	99571.9	115400	113758	119811	117912	135534	127369	131084
215	Positive	6.51_762.60_6.52_784.58	No information	No information	[M+H]+_[M+Na]+	762.6017_784.5842	6.515	1.29906e+06	1.18814e+06	1.28789e+06	1.23234e+06	1.3582e+06	1.43647e+06	1.54284e+06	1.53827e+06
216	Positive	6.26_762.60	No information	No information	[M+H]+	762.6	6.26	12669.6	16327.9	10227.8	14473.5	14749.4	13613.8	11339.4	16425.8
217	Positive	5.87_760.59_5.86_782.57	No information	No information	[M+H]+_[M+Na]+	760.5852_782.5673	5.865	1.14802e+07	1.22691e+07	1.26195e+07	1.2611e+07	1.13641e+07	1.22825e+07	1.16932e+07	1.15578e+07
218	Positive	5.16_758.57	No information	No information	[M+H]+	758.566	5.16	341330	25150.9	451236	189004	27328.9	159267	520273	140553
219	Positive	5.09_756.55_5.08_778.54	No information	No information	[M+H]+_[M+Na]+	756.5536_778.5390	5.085	161646	162315	168019	169856	184486	191622	182228	182404
220	Positive	6.21_774.60	No information	No information	[M+H]+	774.6	6.21	421671	424374	433520	430055	369478	392418	394597	388535
221	Positive	7.20_790.64	No information	No information	[M+H]+	790.636	7.2	42136.6	38135.1	40414.7	40723.5	51715.4	55471	59003.9	58003.7
222	Positive	6.35_788.62_6.36_810.59	No information	No information	[M+H]+_[M+Na]+	788.6157_810.5936	6.355	8424.87	10371.8	12495	5802.72	15721.4	28409	29482.3	17083.7
223	Positive	6.57_788.62_6.57_810.60	No information	No information	[M+H]+_[M+Na]+	788.6168_810.5991	6.57	2.24099e+06	2.18866e+06	2.32985e+06	2.26789e+06	1.6857e+06	1.72151e+06	1.85257e+06	1.77532e+06
224	Positive	5.85_784.58	No information	No information	[M+H]+	784.578	5.85	65389.1	214670	51726.5	105584	213702	233856	63760.8	211411
225	Positive	5.72_784.59_5.72_806.57	No information	No information	[M+H]+_[M+Na]+	784.5853_806.5664	5.72	51105.8	64843.4	56404.8	68342	59506	72978.4	48082.3	65163.3
226	Positive	4.71_780.55	No information	No information	[M+H]+	780.553	4.71	82921	85474.9	111511	110998	111148	106484	131030	129152
227	Positive	6.90_802.63	No information	No information	[M+H]+	802.63	6.9	30032.2	30636.6	31582.9	32434.8	27937.3	30848.2	29374.2	29910.5
228	Positive	5.17_794.56	No information	No information	[M+H]+	794.558	5.17	9565.86	35218.5	19742.4	22846.6	12938.4	13982	12575.3	13343.9
229	Positive	7.15_816.66	No information	No information	[M+H]+	816.656	7.15	45734	46865.3	49586.9	51893.5	45001.5	45315.1	42381.9	48632.5
230	Positive	6.55_812.62	No information	No information	[M+H]+	812.619	6.55	0	48916.8	0	0	0	0	0	0
231	Positive	6.05_812.62_6.06_795.58	No information	No information	[M+H]+_[M+H]+	812.6158_795.5813	6.055	228267	261809	241524	282012	277954	284912	293641	262412
232	Positive	6.21_812.62	No information	No information	[M+H]+	812.616	6.21	122646	124000	154543	148900	26877.3	23573.4	48495.1	23900.3
233	Positive	5.58_832.58_5.59_810.60	No information	No information	[M+H]+_[M+H]+	832.5805_810.5999	5.585	39866.8	37865.4	57675.1	179180	58362.9	63157	112325	64963.6
234	Positive	5.74_810.60_5.74_832.58	No information	No information	[M+H]+_[M+Na]+	810.6006_832.5821	5.74	329725	325908	417907	413931	433806	439448	517178	518114
235	Positive	6.93_828.65	No information	No information	[M+H]+	828.646	6.93	2479.13	9429.14	2868.97	9201.72	4907.74	2957.8	5086.12	10594.8
236	Positive	5.61_822.60	No information	No information	[M+H]+	822.598	5.61	30056.7	30891.2	39361.2	39348.3	35616.2	37205.7	42745.5	43234
237	Positive	5.39_820.58	No information	No information	[M+H]+	820.581	5.39	10863.9	11288.7	14604.2	14198	13782.1	14058.7	16455	15663
238	Positive	7.90_844.68	No information	No information	[M+H]+	844.679	7.9	10965.1	3835.51	11402.9	11401.1	16781.4	17004.3	15376.3	17093.9
239	Positive	7.27_842.66_7.26_864.64	No information	No information	[M+H]+_[M+Na]+	842.6631_864.6443	7.265	18660.7	19233.6	19448.6	19827.5	25087.7	26031.1	25752.5	26152.8
240	Positive	6.81_840.65	No information	No information	[M+H]+	840.648	6.81	19676.1	9884.31	17240.1	18896.6	26421	27583.6	28435.6	27535.1
241	Positive	6.57_838.62	No information	No information	[M+H]+	838.623	6.57	7369.36	6762.84	6813.79	11205.6	26142.9	31164.3	26806.6	34489.9
242	Positive	6.06_834.60	No information	No information	[M+H]+	834.597	6.06	46103.9	43950.9	51706.2	47734.7	47577.7	45692.5	51011.1	49943.1
243	Positive	5.33_834.60_5.33_856.58	No information	No information	[M+H]+_[M+Na]+	834.6001_856.5814	5.33	134288	133764	175623	172660	179074	182500	214113	217857
244	Positive	5.13_828.55	No information	No information	[M+H]+	828.552	5.13	66027.7	53056.5	98722	30897.5	72520.5	62715.1	104487	82953.4
245	Positive	4.55_854.57	No information	No information	[M+H]+	854.57	4.55	7625.82	4005.93	11009.9	10494.7	12879	14095.6	17865.3	15977.9
246	Positive	7.91_870.69	No information	No information	[M+H]+	870.694	7.91	9066.9	9640.55	4554.69	10881.2	20134.8	23395.4	10476.9	22374.7
247	Positive	7.35_868.68	No information	No information	[M+H]+	868.679	7.35	1629.49	1389.24	2542.76	2441.5	16455.8	17685.4	17826	6499.18
248	Positive	6.91_866.66	No information	No information	[M+H]+	866.662	6.91	14110.7	15801.5	13641.8	15753.1	43378.2	44324	47441	49387.6
249	Positive	6.70_864.64	No information	No information	[M+H]+	864.639	6.7	7002.99	7051.9	7364.9	9130.63	11350.8	12969.5	11189.5	15791
250	Positive	5.75_860.61	No information	No information	[M+H]+	860.615	5.75	13779.2	13424.3	16533	17006.1	18787.3	20677	22310.1	21210
251	Positive	5.16_880.58	No information	No information	[M+H]+	880.58	5.16	6727.33	7058.37	9703.02	9206.16	12391.7	12561.4	14452.5	16456.6
252	Positive	5.55_692.56_5.55_714.54	No information	No information	[M+H]+_[M+Na]+	692.5587_714.5396	5.55	54645.6	56950.2	56801.9	51566.9	37828.8	43225.6	46195.3	44626.5
253	Positive	5.94_692.53	No information	No information	[M+H]+	692.526	5.94	9387.91	9526.22	9682.76	10541.3	11795.2	12220.9	11499.1	11250.1
254	Positive	6.26_720.59	No information	No information	[M+H]+	720.59	6.26	191682	192876	183804	185005	133177	144058	143286	144333
255	Positive	6.04_720.58	No information	No information	[M+H]+	720.576	6.04	17666.2	0	18078.9	0	0	0	17209.3	0
256	Positive	5.74_718.58_5.73_740.56	No information	No information	[M+H]+_[M+Na]+	718.5756_740.5563	5.735	59530.6	63320.4	63340.1	60486.5	26276	45664.8	48812	47992.5
257	Positive	6.03_718.54_6.03_740.52	No information	No information	[M+H]+_[M+Na]+	718.5405_740.5234	6.03	224045	231017	240831	234275	223515	227204	217757	222577
258	Positive	5.11_714.54	No information	No information	[M+H]+	714.537	5.11	4745.42	5503.03	0	5984.89	5432.97	6111.96	6108.26	5785.01
259	Positive	5.84_732.57	No information	No information	[M+H]+	732.571	5.84	22856.5	27554	24408.5	15655.4	24156.1	29571.8	25489.6	28011.2
260	Positive	5.96_732.58	No information	No information	[M+H]+	732.575	5.96	27818.3	29864.3	28957.1	31390.7	28236.7	30971	9570.26	32605.9
261	Positive	6.98_748.62	No information	No information	[M+H]+	748.62	6.98	51753	53183.7	50713.4	52289	31542.6	35499.7	35922.3	37318.4
262	Positive	6.71_748.59	No information	No information	[M+H]+	748.59	6.71	30751	30839.4	31108.8	32099.4	29691.2	29798.9	29487.2	32222
263	Positive	6.32_746.61_6.33_768.59	No information	No information	[M+H]+_[M+Na]+	746.6055_768.5866	6.325	204446	207238	213183	193452	210527	198059	213799	218819
264	Positive	6.21_744.58	No information	No information	[M+NH4]+_[M+Na]+	744.582	6.21	122544	114509	107998	117510	149982	103799	95675.6	98808.5
265	Positive	6.08_744.56_6.07_766.54	No information	No information	[M+H]+_[M+Na]+	744.5563_766.5385	6.075	205976	213693	215037	211448	230726	232782	232635	238627
266	Positive	5.98_744.58	No information	No information	[M+H]+	744.578	5.98	13398.8	13603.3	13672.2	13811.5	12023.4	14025	13221.5	16192.9
267	Positive	5.50_742.54	No information	No information	[M+H]+	742.537	5.5	88357.3	88059.3	99299.5	96467	94211.9	97113.3	101054	102062
268	Positive	5.38_740.53	No information	No information	[M+H]+	740.525	5.38	70148.5	73444.2	83996.3	84421.7	68915.1	79661.1	81387.8	78328
269	Positive	5.12_740.54	No information	No information	[M+H]+	740.536	5.12	18873.5	19900.2	6137.07	23079.8	24595.7	28025.4	27381.5	28551.3
270	Positive	5.97_758.57	No information	No information	[M+H]+	758.57	5.97	27155.3	29225.8	29729.1	36189.3	30675.2	29087.1	33320.2	31305.6
271	Positive	5.76_754.58	No information	No information	[M+H]+	754.579	5.76	19988.3	15784.3	18018.2	22060.1	20488.9	19606.1	24069.4	18867.8
272	Positive	5.05_752.52	No information	No information	[M+H]+	752.524	5.05	8730.18	22812.4	24827.9	7582.2	27630.7	27249.2	28160.4	12340.5
273	Positive	7.69_776.65	No information	No information	[M+H]+	776.652	7.69	16439.7	16280.4	18958.3	17523.7	15928.2	18225.4	19025	19766.3
274	Positive	7.04_774.64	No information	No information	[M+H]+	774.636	7.04	24897.8	23742.2	23395.4	23553	3415.22	17565.8	17319.8	4164.69
275	Positive	6.73_772.59_6.72_794.58	No information	No information	[M+H]+_[M+Na]+	772.5916_794.5780	6.725	6519.72	8119.72	8748.73	6155.95	8688.96	8032.69	12152.6	6752.59
276	Positive	6.38_772.62_6.37_794.60	No information	No information	[M+H]+_[M+Na]+	772.6198_794.6008	6.375	33880.9	35391.1	36638.1	15277.7	36257.9	35548.8	38335.1	42125.6
277	Positive	6.31_770.60	No information	No information	[M+H]+	770.597	6.31	28099.2	27931.5	29297.5	27916.2	4517.97	23177.6	20769.6	21888.3
278	Positive	6.56_770.58	No information	No information	[M+H]+	770.575	6.56	4119.1	3309.15	4376.39	3008	3130.02	8189.17	4481.68	3872.88
279	Positive	6.08_770.57	No information	No information	[M+H]+	770.571	6.08	91171.4	89077.5	51453	85825.7	78150.7	86454.2	76979.8	76710.2
280	Positive	5.85_768.57	No information	No information	[M+H]+	768.566	5.85	51227.9	57754.8	60483.3	63092.4	50752.9	64203.2	63802.6	54112.9
281	Positive	6.16_768.57	No information	No information	[M+H]+	768.567	6.16	178660	241083	145079	223247	226044	276477	61920.5	151557
282	Positive	5.66_768.59	No information	No information	[M+H]+	768.585	5.66	135785	144285	162925	157384	92177.6	97426.3	114332	113601
283	Positive	5.45_766.55	No information	No information	[M+H]+	766.549	5.45	146262	150213	161394	160035	151251	157435	162911	161786
284	Positive	5.07_766.54	No information	No information	[M+H]+	766.54	5.07	29332.6	29051.1	32401.5	30682	32374.4	31023.1	33796.9	33000.1
285	Positive	7.17_788.67	No information	No information	[M+H]+	788.669	7.17	49308.8	50096.8	56803.9	57203	24110.9	32468.3	72675	73021.7
286	Positive	7.10_788.65	No information	No information	[M+H]+	788.654	7.1	36004.1	34245.6	29787.8	34161	52599.6	51816.7	57812.3	56997.7
287	Positive	7.35_788.66	No information	No information	[M+H]+	788.658	7.35	16602	21151.4	21053.3	23959.6	14699.5	15451.7	19550.9	17293.6
288	Positive	6.32_784.58	No information	No information	[M+H]+	784.575	6.32	2751.3	2974.79	4266.98	4474.23	3046.84	3783.16	9774.2	3040.97
289	Positive	8.35_804.68	No information	No information	[M+H]+	804.683	8.35	14668.9	15232	17173.3	17130.5	12791	5013.53	16528.7	15824.3
290	Positive	7.39_800.62	No information	No information	[M+H]+	800.623	7.39	2449.48	4832.14	5531.27	6184.83	2652.32	6253.1	2356.32	5971.87
291	Positive	7.12_800.65	No information	No information	[M+H]+	800.653	7.12	2290.71	2506.67	2737.27	1948.31	1922.69	1426.74	2285.07	2900.18
292	Positive	6.68_798.64	No information	No information	[M+H]+	798.635	6.68	8808.69	8467.03	0	0	0	0	0	6570.85
293	Positive	6.18_796.61	No information	No information	[M+H]+	796.606	6.18	57107.3	55498.4	58181.7	57998.4	47848.7	10956.7	51669.6	52047.2
294	Positive	6.36_796.62	No information	No information	[M+H]+	796.616	6.36	56442.6	58011.6	62819.4	60364.3	6091.3	34579.2	11693.2	7963.35
295	Positive	6.55_796.60	No information	No information	[M+H]+	796.595	6.55	115905	111277	121443	119920	122682	125479	123384	128594
296	Positive	6.73_796.60	No information	No information	[M+H]+	796.601	6.73	4918.14	5479.3	10379.7	5720.53	11514.8	11088.7	10508.9	12629.7
297	Positive	5.89_794.58	No information	No information	[M+H]+	794.577	5.89	61179.3	64133.7	68486.4	69099.5	80646.2	84441.4	84967.7	87494.4
298	Positive	6.08_794.58	No information	No information	[M+H]+	794.576	6.08	114632	116949	124022	127109	112082	115879	120504	123850
299	Positive	5.94_792.56	No information	No information	[M+H]+	792.561	5.94	169132	168137	186768	183579	167947	172230	181095	188402
300	Positive	5.80_792.57	No information	No information	[M+H]+	792.571	5.8	21242.7	72126.1	61405.2	48159.1	36219.8	64138.8	35556.2	81476.5
301	Positive	5.47_792.57	No information	No information	[M+H]+	792.571	5.47	51234.9	52310.1	58593	61610.6	53638.1	56587.8	57185.7	59506.2
302	Positive	5.07_790.55	No information	No information	[M+H]+	790.554	5.07	7229.79	7673.18	8619.05	8268.66	6069.91	6885.16	5353.94	6317.43
303	Positive	5.33_790.57	No information	No information	[M+H]+	790.568	5.33	31508.2	30149.1	35693.9	34656.4	29154.1	33919.6	37394.1	30801.3
304	Positive	5.41_790.56	No information	No information	[M+H]+	790.558	5.41	12835.3	16228.7	16537.1	15182.2	12056.6	23521.2	17713	20541.9
305	Positive	5.27_790.55	No information	No information	[M+H]+	790.547	5.27	67641.5	67962.7	76349.7	77261.6	91754.5	93857.9	92660.8	93840
306	Positive	6.05_806.55	No information	No information	[M+H]+	806.546	6.05	6676.74	6732.64	7464.17	7366.71	7484	7219.6	7213.94	7809.76
307	Positive	7.06_824.65	No information	No information	[M+H]+	824.646	7.06	17245.8	15607.4	16995	19183.2	6462.05	15215.5	15391	5349.85
308	Positive	6.73_822.61	No information	No information	[M+H]+	822.613	6.73	7815.99	4562.49	0	0	6604.65	8201.45	0	6394.23
309	Positive	6.15_820.62	No information	No information	[M+H]+	820.615	6.15	17620.9	18534.7	17874.3	18812.2	2740.25	3893.62	5019.78	2910.42
310	Positive	5.91_818.58	No information	No information	[M+H]+	818.583	5.91	0	0	8823.69	0	7127.51	0	0	12565.8
311	Positive	5.26_816.52	No information	No information	[M+H]+	816.518	5.26	7275.15	8143.45	9494.33	7575.53	8265.92	9029.87	8636.58	8874.61
312	Positive	5.28_814.51	No information	No information	[M+H]+	814.507	5.28	9220.43	11398.7	9840.8	10239.2	11681.1	9342.84	8842.97	9839.63
313	Positive	5.34_840.54	No information	No information	[M+H]+	840.541	5.34	10790.6	4307.94	13366.2	12156.4	11196.3	10837.1	9845.46	11326.8
314	Positive	5.80_840.56	No information	No information	[M+H]+	840.557	5.8	60757.1	66582.1	65147.4	68832.9	66134.5	71576.2	68343.2	69834.8
315	Positive	5.12_855.57_5.14_838.55	No information	No information	[M+H]+_[M+H]+	855.5669_838.5496	5.13	39861.5	34124.8	50391.3	51851.3	45398.4	64043.7	58962.2	47526.7
316	Positive	5.34_838.55	No information	No information	[M+H]+	838.545	5.34	54954.4	47710.9	60134.8	45928.6	50798.1	45756.9	54121.7	49333.8
317	Positive	5.16_836.54	No information	No information	[M+H]+	836.544	5.16	203128	207776	239210	226813	229185	243411	34946.8	220772
318	Positive	5.80_842.55	No information	No information	[M+H]+	842.554	5.8	11598.4	13957.1	13886.9	13695.9	14319.2	14712.3	15332.1	12760.3
319	Positive	5.85_842.53	No information	No information	[M+H]+	842.533	5.85	22968.2	25722.5	26977.6	24477.2	26219	28531.7	26298	23539.4
320	Positive	10.67_930.76	No information	No information	[M+H]+	930.76	10.67	73137.1	65136.8	32377.2	29848.9	19861.5	14647.8	5722.5	8219.32
321	Positive	10.51_928.75	No information	No information	[M+H]+	928.745	10.51	17350.5	43310.2	8722.39	20420.6	29565.3	10962.9	11791.4	5902.76
322	Positive	5.10_688.53	No information	No information	[M+H]+	688.525	5.1	2524.49	3093.43	2640.02	3176.84	2697.47	2985.41	2813.34	2470.15
323	Positive	6.35_742.57	No information	No information	[M+H]+	742.572	6.35	20428	20961.6	19231.8	18736.7	14143.3	14114	14813.6	14662.2
324	Positive	5.59_738.54	No information	No information	[M+H]+	738.54	5.59	3236.31	4948.63	3014.85	7364.48	5794.22	5507.52	3899.36	5595.59
325	Positive	6.90_772.62	No information	No information	[M+H]+	772.617	6.9	15065	14548.2	13534.4	5185.13	4981.41	4700.57	4589.8	13134
326	Positive	6.19_766.57	No information	No information	[M+H]+	766.569	6.19	12277	0	10096.1	0	0	0	8115.68	0
327	Positive	8.02_802.64	No information	No information	[M+H]+	802.643	8.02	7074.52	6969.93	4396.65	8624.11	5468.62	6237.76	5449.77	5895.08
328	Positive	6.05_790.55	No information	No information	[M+H]+	790.552	6.05	103400	115137	111213	118027	98418.6	107438	106939	113417
329	Positive	5.93_790.56	No information	No information	[M+H]+	790.564	5.93	133955	111038	138762	117412	100263	91992.4	101816	87827.2
330	Positive	5.68_790.57	No information	No information	[M+H]+	790.571	5.68	6429	7002.29	26071.9	24639.4	4758.01	5053.42	6290.08	5933.47
331	Positive	6.19_790.56	No information	No information	[M+H]+	790.56	6.19	16244.3	19990.8	14328.6	23213.1	18259.6	17780.5	20808.9	20206.6
332	Positive	6.55_818.57	No information	No information	[M+H]+	818.57	6.55	19328.9	19606.8	20248.9	19616.4	20488.9	20989.9	21233.9	19968.5
333	Positive	6.31_676.53	No information	No information	[M+H]+	676.528	6.31	9166.34	8387.21	8596.77	4089.9	9142.89	7575.52	3837.93	9847.31
334	Positive	5.69_674.51	No information	No information	[M+H]+	674.512	5.69	7044.86	3276.79	3337	2756.96	1898.93	2506.76	2543.06	2063.15
335	Positive	7.01_704.56	No information	No information	[M+H]+	704.558	7.01	9066.9	9787.24	9052.64	9810.43	4750.88	4424.42	5334.29	10080.3
336	Positive	6.37_702.54_6.37_724.52	No information	No information	[M+H]+_[M+Na]+	702.5433_724.5247	6.37	83983.5	83386.8	79457.8	79900.8	70395.8	51936.3	62787.8	58840.7
337	Positive	5.83_700.53_5.82_722.51	No information	No information	[M+H]+_[M+Na]+	700.5274_722.5107	5.825	19716.2	20648.8	18818.5	19067.7	14934.7	7747.34	14130.6	12921.6
338	Positive	7.07_730.57_7.07_752.56	No information	No information	[M+H]+_[M+Na]+	730.5744_752.5563	7.07	21279.4	18168	18480.1	15773.1	15773.7	6452.54	10924.1	14288.5
339	Positive	6.42_728.56_6.41_750.54	No information	No information	[M+H]+_[M+Na]+	728.5590_750.5422	6.415	6333.05	5114.73	7332.48	6084.86	6402.64	4988.98	2648.71	6235.52
340	Positive	6.00_726.54	No information	No information	[M+H]+	726.543	6	3093.25	3701.76	3499.08	2548.13	2771.15	1469.69	1476.7	2196.26
341	Positive	6.20_726.54	No information	No information	[M+H]+	726.543	6.2	1865.02	4709.18	2595.44	1919.43	2336.23	1776.52	3248.24	3386.53
342	Positive	7.71_758.60	No information	No information	[M+H]+	758.604	7.71	2842.02	3171.09	2176.04	3396.77	926.885	5424.67	4781.45	5124.6
343	Positive	7.14_756.59	No information	No information	[M+H]+	756.59	7.14	1833.62	1917.76	1067.76	1628.41	3130.02	3372.01	3086.07	2769.64
344	Positive	6.89_754.57	No information	No information	[M+H]+	754.574	6.89	2351.78	2649.05	2486.03	1628.41	2821.06	2414.72	2562.72	2083.63
345	Positive	6.20_752.56	No information	No information	[M+H]+	752.559	6.2	116648	120942	130017	128275	121926	129600	129446	136027
346	Positive	5.94_750.55	No information	No information	[M+H]+	750.546	5.94	37984.3	38790.9	39950.8	42794	27823.2	27635.8	25742.7	28259.5
347	Positive	7.38_782.60	No information	No information	[M+H]+	782.603	7.38	3267.71	3568.02	4070.45	4138.77	3225.09	3347.47	3609.43	3238.07
348	Positive	6.88_780.59	No information	No information	[M+H]+	780.59	6.88	46695.3	47447.7	53517.6	52408.9	38109.2	42090.3	44549	45133.3
349	Positive	10.39_870.73	No information	No information	[M+H]+	870.733	10.39	7205.37	8577.05	4106.92	2790.28	3980.85	3151.1	2019.71	2229.53
350	Positive	5.25_792.56	No information	No information	[M+H]+	792.564	5.25	32190.4	32552.2	36168	37708.8	21235.2	37168.8	35585.7	39414.9
351	Positive	5.75_820.61	No information	No information	[M+H]+	820.61	5.75	21378.8	21505.2	22473.6	7666.62	20439	21382.7	21774.5	21972.8
352	Positive	5.55_906.61_5.55_889.58_5.55_911.56	No information	No information	[M+H]+_[M+H]+_[M+Na]+	906.6071_889.5795_911.5613	5.55	8369.04	7914.79	7751.88	9010.66	5416.34	4869.32	4692.99	2572.54
353	Positive	6.20_745.58	No information	No information	[M+H]+	745.578	6.2	67308.2	66377.2	73768.5	69608.3	72582.2	59919.9	64011.4	62426.9
354	Positive	6.11_767.56	No information	No information	[M+H]+	767.557	6.11	13505.3	13635.7	2763.61	13113.9	14996.5	16344.6	15558.1	16146.8
355	Positive	7.18_787.67_7.18_809.65	No information	No information	[M+H]+_[M+Na]+	787.6689_809.6504	7.18	93338.3	87712	105799	104589	133505	131981	149726	143734
356	Positive	5.87_779.56	No information	No information	[M+H]+	779.562	5.87	12826.6	13195.6	12952.9	15086.6	10977.6	11993.8	10956	11613.5
357	Positive	7.54_801.68	No information	No information	[M+H]+	801.681	7.54	19067.2	17693.4	20508.2	21900.2	25178	28200.3	27425.7	27704.1
358	Positive	7.87_815.70_7.87_837.68	No information	No information	[M+H]+_[M+Na]+	815.6998_837.6812	7.87	179524	185632	207489	205424	190107	210212	217878	218039
359	Positive	7.43_668.60	No information	No information	[M+H]+	668.595	7.43	8096.88	8508.02	11571.1	12516.3	12764.9	13368.4	14074.1	15274
360	Positive	5.10_698.56	No information	No information	[M+NH4]+	698.555	5.1	0	0	0	3583.38	0	0	0	0
361	Positive	5.29_736.57	No information	No information	[M+NH4]+	736.572	5.29	4598.87	11966	5697.41	3312.35	12261	13896.1	12341.8	4517.94
362	Positive	6.18_736.57	No information	No information	[M+NH4]+	736.568	6.18	10982.5	12751.2	12332.9	13713.7	12451.2	5866.5	12563	14506
363	Positive	5.51_748.54_5.50_770.52	No information	No information	[M+H]+_[M+Na]+	748.5388_770.5236	5.505	285149	289130	306852	302559	235947	244239	242635	240948
364	Positive	6.34_754.57	No information	No information	[M+NH4]+	754.566	6.34	27861.9	28649.8	26712.2	27320.8	15697.6	15390.4	13486.8	16162.2
365	Positive	5.67_760.58	No information	No information	[M+NH4]+	760.584	5.67	35669.2	24861.8	56994.4	21595.8	17420.7	10926.1	49699	14117
366	Positive	5.87_764.59	No information	No information	[M+NH4]+	764.593	5.87	35053.3	14783.3	39006.6	17625.9	35613.8	17814.3	38150.8	35593.2
367	Positive	6.19_776.57	No information	No information	[M+NH4]+	776.573	6.19	144224	139638	149478	145030	95733	100820	96535.6	98782.9
368	Positive	5.78_776.56	No information	No information	[M+NH4]+	776.559	5.78	28676.7	27808.5	30707.7	30944.2	41486.4	41409.2	42612.9	43157.2
369	Positive	5.97_776.56	No information	No information	[M+NH4]+	776.562	5.97	8848.82	9957.66	10177.1	10605.7	11053.7	11272.8	9248.39	4553.77
370	Positive	5.54_774.55	No information	No information	[M+NH4]+	774.552	5.54	46684.8	45972.2	48353	46781.7	64511.2	59692.9	58758.2	62915.8
371	Positive	5.61_774.58	No information	No information	[M+NH4]+	774.575	5.61	67027.3	63415.4	68885.6	67553.3	69335.8	67207.1	68601.2	68767.4
372	Positive	5.80_772.56	No information	No information	[M+NH4]+	772.565	5.8	108253	116817	50340.6	109385	101836	109662	111199	116578
373	Positive	6.68_778.61	No information	No information	[M+NH4]+	778.607	6.68	7587.44	6702.44	7597.9	7197.87	5832.25	6504.7	5132.81	5390.81
374	Positive	6.22_778.57	No information	No information	[M+NH4]+	778.572	6.22	13845.5	13260.3	37869.9	38135.4	48559.3	49227.1	49598.3	52774.1
375	Positive	10.90_810.76	No information	No information	[M+NH4]+	810.756	10.9	9100.05	8011.86	3841.5	3023.55	4981.41	4258.74	3545.54	3261.11
376	Positive	6.24_802.62	No information	No information	[M+NH4]+	802.616	6.24	16333.3	16957.8	4824.16	16557.3	15219.9	17667	16381.2	9931.79
377	Positive	5.83_800.56	No information	No information	[M+NH4]+	800.557	5.83	13447.7	29467.4	30006.6	28140.6	13249.7	35493.6	14936.5	32175.9
378	Positive	5.85_798.55	No information	No information	[M+NH4]+	798.55	5.85	109790	118379	119719	122079	125999	83168.1	125718	85244.4
379	Positive	5.77_798.57	No information	No information	[M+NH4]+	798.568	5.77	79447.4	63093.9	68140	63465.6	73143.1	72088.6	69333.4	70843.3
380	Positive	5.36_796.53	No information	No information	[M+NH4]+	796.532	5.36	58850.2	58561.6	63658.2	62015	58686.1	59714.4	63274.3	57962.7
381	Positive	5.14_796.51	No information	No information	[M+NH4]+	796.51	5.14	67562.9	77279.7	79275.4	81964.6	91020.1	112847	99154.8	97625.9
382	Positive	10.97_838.76	No information	No information	[M+NH4]+	838.763	10.97	7587.44	7347.44	3424.12	3125.74	3158.54	2592.68	1781.37	1610.08
383	Positive	6.56_826.58	No information	No information	[M+NH4]+	826.579	6.56	24871.6	21129.8	23748	23026.5	15355.4	15902.8	17813.7	16305.5
384	Positive	5.79_824.54	No information	No information	[M+NH4]+	824.54	5.79	117763	126943	130749	130068	127409	141370	131138	134857
385	Positive	5.94_824.56	No information	No information	[M+NH4]+	824.558	5.94	51850.7	55558.8	53932.9	55801.2	56093.2	65933.7	57345.4	60054
386	Positive	5.57_824.54	No information	No information	[M+NH4]+	824.54	5.57	5469.45	0	0	0	0	0	0	0
387	Positive	5.23_822.53	No information	No information	[M+NH4]+	822.525	5.23	89179	96903.8	99479.8	102841	95923.1	107935	103742	103769
388	Positive	7.87_838.68	No information	No information	[M+NH4]+	838.684	7.87	8510.36	8991.23	2486.03	4578.64	6122.2	5538.2	10983.1	10157
389	Positive	11.71_866.82	No information	No information	[M+NH4]+	866.818	11.71	9769.99	8080.89	4420.96	4154.32	3015.94	3378.15	1926.34	1914.68
390	Positive	6.26_838.63	No information	No information	[M+NH4]+	838.63	6.26	49743.2	20245.4	57353	24041.8	117120	129029	131760	138863
391	Positive	5.76_836.61_5.77_858.59	No information	No information	[M+H]+_[M+Na]+	836.6141_858.5945	5.765	141415	138421	167567	168477	234597	252462	271805	279152
392	Positive	6.56_852.58	No information	No information	[M+NH4]+	852.583	6.56	23934.7	21183.8	22345.9	23588.6	21974.3	21744.7	26767.3	25784.2
393	Positive	5.92_848.56	No information	No information	[M+NH4]+	848.559	5.92	11204.1	12203.3	6641.58	4858.56	14050.6	4878.53	14838.2	15581.1
394	Positive	10.59_872.77	No information	No information	[M+NH4]+	872.771	10.59	7737.48	4609.95	5849.37	6153.73	3534.05	3721.79	2471.81	2334.48
395	Positive	10.25_870.75_10.24_875.71	No information	No information	[M+NH4]+_[M+Na]+	870.7531_875.7094	10.245	39401	36420.1	14340.8	13253.9	16070.8	7732	4933.78	6304.64
396	Positive	12.16_894.90_12.16_899.86	No information	No information	[M+NH4]+_[M+Na]+	894.9048_899.8590	12.16	0	550.087	0	0	0	0	0	903.588
397	Positive	11.94_894.85	No information	No information	[M+NH4]+	894.848	11.94	10666.7	9703.11	4684.36	5369.52	5561.31	5255.92	4275.29	3883.12
398	Positive	11.75_892.83	No information	No information	[M+NH4]+	892.833	11.75	20569.3	16660.1	4965.99	5536.14	4489.45	5111.71	2520.95	2600.69
399	Positive	6.34_864.64	No information	No information	[M+NH4]+	864.644	6.34	22317.4	22618.3	23117.9	23919.6	68900.9	76657.3	77979.8	81343.4
400	Positive	12.02_908.86_12.03_913.82	No information	No information	[M+NH4]+_[M+Na]+	908.8636_913.8182	12.025	42759.4	40128.3	25259.5	26569.9	24255.9	21477.8	17214.2	13697.2
401	Positive	12.11_906.87	No information	No information	[M+NH4]+	906.873	12.11	5083.88	4430.9	4499.98	4394.25	2759.27	2549.72	2452.15	1471.85
402	Positive	12.01_904.86	No information	No information	[M+NH4]+	904.857	12.01	3641.06	3742.75	3440.33	3065.76	3122.89	0	0	0
403	Positive	10.49_901.73_10.49_896.77	No information	No information	[M+H]+_[M+NH4]+	901.7303_896.7673	10.49	80300.6	70212.7	35191.4	34880.8	33638.8	23932.4	7882.26	8467.62
404	Positive	10.08_894.75_10.07_899.71	No information	No information	[M+NH4]+_[M+Na]+	894.7474_899.7110	10.075	30840	32888.7	14446.1	12058.6	17986.3	9223.17	3776.51	4261.96
405	Positive	11.95_920.87	No information	No information	[M+NH4]+	920.865	11.95	16260	14861	8116.58	8366.41	9157.15	8640.21	4331.8	4287.56
406	Positive	12.07_923.85_12.07_918.88_12.07_901.86	No information	No information	[M+H]+_[M+NH4]+_[M+H]+	923.8454_918.8846_901.8557	12.07	21652.7	19680.2	14962.8	15184.4	18716	9155.67	7761.87	6194.57
407	Positive	11.73_918.85_11.72_923.80	No information	No information	[M+NH4]+_[M+Na]+	918.8482_923.8050	11.725	25091.4	21339.1	10337.2	11198.9	12879	8410.09	4946.07	4638.25
408	Positive	11.37_916.83	No information	No information	[M+NH4]+	916.833	11.37	12695.7	10507.7	4238.61	4720.82	3163.29	2092.55	2577.46	1963.32
409	Positive	11.10_914.81	No information	No information	[M+NH4]+	914.811	11.1	9297.19	3488.2	4224.43	4138.77	6122.2	4206.58	2611.86	2339.6
410	Positive	10.80_912.80	No information	No information	[M+NH4]+	912.799	10.8	3094.99	3453.69	1689.77	5062.94	1896.55	5090.23	3142.58	2500.86
411	Positive	9.72_908.73	No information	No information	[M+NH4]+	908.731	9.72	9316.38	9731.15	8059.85	8810.72	9254.59	10201.9	6702.87	12985.6
412	Positive	12.12_936.89_12.12_941.85	No information	No information	[M+NH4]+_[M+Na]+	936.8950_941.8505	12.12	26469.7	23526.5	14158.4	14782.3	17306.6	14264.3	10648.9	7722.73
413	Positive	12.02_934.88_12.02_939.84	No information	No information	[M+NH4]+_[M+Na]+	934.8795_939.8358	12.02	86331.8	81937.1	43780.1	45040	70070.2	33508.4	21582.8	19461.7
414	Positive	6.59_904.60	No information	No information	[M+NH4]+	904.601	6.59	4879.76	2103.27	1884.28	2643.66	4629.67	4132.94	4727.39	4310.6
415	Positive	11.93_928.85	No information	No information	[M+NH4]+	928.846	11.93	1416.65	1346.1	1633.04	1377.37	777.158	1914.59	771.518	0
416	Positive	11.56_928.82	No information	No information	[M+NH4]+	928.823	11.56	16340.3	14671.2	6710.46	6173.73	0	0	874.715	1863.49
417	Positive	11.00_926.82_11.01_931.77	No information	No information	[M+NH4]+_[M+Na]+	926.8186_931.7735	11.005	75068.4	27892.7	11251	13624.9	86839.6	61997.2	30995.9	16707.4
418	Positive	10.51_922.78_10.51_927.74	No information	No information	[M+NH4]+_[M+Na]+	922.7846_927.7440	10.51	129327	115801	53154.9	51218.2	75049.2	54001.3	26789.4	27325.2
419	Positive	12.23_948.93_12.22_953.89	No information	No information	[M+NH4]+_[M+Na]+	948.9302_953.8871	12.225	34203.7	31465	27307.9	26165.6	13047.7	11254.4	9277.87	6281.6
420	Positive	12.07_948.89	No information	No information	[M+NH4]+	948.895	12.07	10396.3	9258.72	5523.16	6782.43	7467.37	5108.64	3781.42	2823.39
421	Positive	11.94_946.88_11.94_951.84	No information	No information	[M+NH4]+_[M+Na]+	946.8809_951.8385	11.94	20764.7	19949.8	10460.8	10930.1	14749.4	11726.9	6779.04	7556.35
422	Positive	12.17_946.92	No information	No information	[M+NH4]+	946.918	12.17	24639.6	22273.1	18441.6	19054.4	13941.3	10327.7	6489.11	4889.1
423	Positive	12.07_944.90	No information	No information	[M+NH4]+	944.9	12.07	8259.13	7485.5	7293.98	4758.59	8104.3	5943.21	4317.06	3232.95
424	Positive	11.73_944.86_11.73_949.83	No information	No information	[M+NH4]+_[M+Na]+	944.8642_949.8253	11.73	9330.34	9291.08	3695.62	4278.73	8327.71	5519.79	3004.99	2754.28
425	Positive	11.99_942.88	No information	No information	[M+NH4]+	942.884	11.99	2878.66	6260.21	5705.51	5587.23	3353.42	4390.67	4167.18	3458.21
426	Positive	11.46_942.85	No information	No information	[M+NH4]+	942.846	11.46	3928.93	3367.4	1373.7	2190.46	3156.16	3111.21	1813.31	1599.84
427	Positive	11.14_940.83	No information	No information	[M+NH4]+	940.83	11.14	9705.44	8305.24	1742.45	4198.76	6374.12	3626.68	2162.22	2306.32
428	Positive	10.86_938.82	No information	No information	[M+NH4]+	938.817	10.86	2929.25	8846.7	1699.9	4043.25	1839.51	5670.13	3014.82	2482.95
429	Positive	12.19_964.93	No information	No information	[M+NH4]+	964.927	12.19	16947.4	17186.5	10987.6	10528	10606.9	10198.9	7830.66	5275.62
430	Positive	12.12_962.91_12.12_967.87	No information	No information	[M+NH4]+_[M+Na]+	962.9109_967.8657	12.12	71739.6	63348.5	32514.9	34429.8	49552.7	31955.9	20516.5	13781.6
431	Positive	12.24_962.92	No information	No information	[M+NH4]+	962.922	12.24	3974.29	4038.29	3636.86	3718.9	2497.84	2193.8	2137.65	1612.64
432	Positive	12.01_960.89_12.02_965.85	No information	No information	[M+NH4]+_[M+Na]+	960.8940_965.8516	12.015	107667	102750	50780.3	54790.4	119221	53565.6	34541.4	30701.5
433	Positive	12.02_956.83	No information	No information	[M+NH4]+	956.831	12.02	3299.12	3481.73	2030.16	1890.55	2105.69	2291.99	1567.61	1141.64
434	Positive	11.35_954.85_11.36_959.80	No information	No information	[M+NH4]+_[M+Na]+	954.8491_959.8040	11.355	58065.1	38562.2	26716.2	25361.4	53783.1	33891.9	12934	13072.6
435	Positive	10.69_952.82	No information	No information	[M+NH4]+	952.819	10.69	10940.6	4493.46	2688.64	2881.37	4546.49	3632.81	2108.16	1343.86
436	Positive	10.73_950.82	No information	No information	[M+NH4]+	950.817	10.73	45004.7	37777	18842.8	17166	34363.7	21971.8	12356.6	12732.1
437	Positive	12.15_976.95	No information	No information	[M+NH4]+	976.949	12.15	4108.63	3589.59	3266.08	3134.63	3505.53	0	2147.47	0
438	Positive	12.06_976.91	No information	No information	[M+NH4]+	976.914	12.06	4475	4931.37	2925.7	3387.88	4439.54	2933.25	2331.75	1443.69
439	Positive	12.07_974.91_12.06_979.87	No information	No information	[M+NH4]+_[M+Na]+	974.9110_979.8737	12.065	18556	16979.4	9859.03	11090	15771.3	12981.8	8592.35	6939.45
440	Positive	12.22_974.95	No information	No information	[M+NH4]+	974.946	12.22	12981.9	12026.4	9480.15	9392.77	7560.06	6888.23	5196.69	3483.8
441	Positive	11.95_972.90_11.94_977.86	No information	No information	[M+NH4]+_[M+Na]+	972.8963_977.8580	11.945	14675.9	13469.6	7559.4	7857.67	15277	11156.2	6462.08	5943.71
442	Positive	12.09_970.91	No information	No information	[M+NH4]+	970.913	12.09	2002.85	2388.03	4348.02	4667.51	2352.86	1546.4	3258.07	2595.57
443	Positive	11.77_970.88	No information	No information	[M+NH4]+	970.878	11.77	2128.46	1784.01	1142.72	1135.22	2747.38	2077.21	901.742	1284.99
444	Positive	11.50_968.86	No information	No information	[M+NH4]+	968.863	11.5	2637.9	2541.19	1209.59	1250.74	2859.08	2153.91	1218.7	1525.6
445	Positive	12.01_968.89	No information	No information	[M+NH4]+	968.888	12.01	5139.71	6148.03	5912.18	7235.63	3795.48	3249.28	2122.9	3952.24
446	Positive	12.19_990.94_12.19_995.90	No information	No information	[M+NH4]+_[M+Na]+	990.9430_995.9015	12.19	43551.5	39060.5	23962.8	24821.5	32488.5	27890.4	17020.1	11196.3
447	Positive	12.11_988.93_12.11_993.88	No information	No information	[M+NH4]+_[M+Na]+	988.9262_993.8832	12.11	77298	68525.8	35835.7	38190.9	75049.2	49849.9	29416	18706.6
448	Positive	12.01_986.91_12.02_991.87	No information	No information	[M+NH4]+_[M+Na]+	986.9108_991.8671	12.015	72894.6	72436.8	35495.3	38490.8	105686	61659.6	18931.7	29887.5
449	Positive	11.89_984.90_11.90_989.85	No information	No information	[M+NH4]+_[M+Na]+	984.8971_989.8518	11.895	15703.5	14408	7352.74	7331.16	34320.9	13794.9	8118.14	6189.45
450	Positive	11.69_982.88_11.68_987.84	No information	No information	[M+NH4]+_[M+Na]+	982.8807_987.8360	11.685	6214.41	6061.75	4029.92	3534.51	25113.8	7293.24	7916.66	4087.9
451	Positive	11.39_980.86_11.40_985.82	No information	No information	[M+NH4]+_[M+Na]+	980.8649_985.8203	11.395	16781.7	4929.21	4173.78	2910.25	25513.1	15651.2	6145.12	6988.09
452	Positive	11.11_978.85	No information	No information	[M+NH4]+	978.848	11.11	1830.13	1300.79	1626.96	981.931	3892.92	4605.45	3970.62	3714.18
453	Positive	10.92_976.83_10.93_981.79	No information	No information	[M+NH4]+_[M+Na]+	976.8339_981.7923	10.925	5547.96	6918.16	3264.06	5809.39	4769.89	7020.17	8196.77	5237.23
454	Positive	10.61_974.82	No information	No information	[M+NH4]+	974.818	10.61	13165.1	11293	7052.87	3061.32	9661	6857.55	5086.12	3693.7
455	Positive	12.12_1006.94	No information	No information	[M+NH4]+	1006.94	12.12	692.622	746.393	755.738	688.685	1178.81	776.268	658.493	793.519
456	Positive	7.74_974.75	No information	No information	[M+NH4]+	974.749	7.74	13583.8	14237.6	13737	14238	11488.6	13540.2	13403.3	12965.1
457	Positive	12.03_1002.93	No information	No information	[M+NH4]+	1002.93	12.03	3279.92	3095.59	1799.18	2081.61	4080.67	3335.19	1960.74	1622.87
458	Positive	11.86_1000.92	No information	No information	[M+NH4]+	1000.92	11.86	739.728	677.362	666.589	655.361	1271.5	1346.96	555.296	506.828
459	Positive	12.06_1000.92	No information	No information	[M+NH4]+	1000.92	12.06	7112.9	7438.04	4222.4	3776.66	9729.92	7913.03	4950.98	3404.45
460	Positive	11.96_998.91	No information	No information	[M+NH4]+	998.912	11.96	5635.19	4873.13	3247.85	3083.53	8845.81	6774.71	4149.98	3522.2
461	Positive	11.82_996.89	No information	No information	[M+NH4]+	996.895	11.82	1542.26	1382.77	547.049	1235.19	2626.18	1939.14	1110.59	980.38
462	Positive	12.12_996.92	No information	No information	[M+NH4]+	996.917	12.12	7444.38	5019.82	5622.44	6300.36	6982.54	7560.18	6717.61	3092.16
463	Positive	12.01_994.90	No information	No information	[M+NH4]+	994.897	12.01	8061.98	7416.47	8191.55	7111.23	9551.67	7210.4	6290.08	3908.72
464	Positive	12.24_1018.97	No information	No information	[M+NH4]+	1018.97	12.24	10162.5	7392.74	5531.27	5660.54	9330.65	9048.28	7589.87	5316.58
465	Positive	12.19_1016.96_12.18_1021.92	No information	No information	[M+NH4]+_[M+Na]+	1016.9604_1021.9199	12.185	27774.7	24326.8	14547.4	13640.4	32880.7	24662.6	13253.4	11055.5
466	Positive	12.12_1019.91_12.11_1014.94	No information	No information	[M+H]+_[M+NH4]+	1019.9068_1014.9421	12.115	28476	25444.2	15611.1	17701.4	47679.9	32250.4	19253.6	11772.2
467	Positive	12.02_1012.93_12.02_1017.88	No information	No information	[M+NH4]+_[M+Na]+	1012.9258_1017.8834	12.02	27110	25979.2	14918.2	15828.6	47889.1	34143.5	19356.7	18325.2
468	Positive	11.94_1010.91_11.92_1015.87	No information	No information	[M+NH4]+_[M+Na]+	1010.9108_1015.8690	11.93	23372.9	21533.2	14766.3	13369.4	31485.6	18670.3	12656.3	9852.43
469	Positive	11.74_1008.90_11.76_1013.85	No information	No information	[M+NH4]+_[M+Na]+	1008.8962_1013.8514	11.75	7144.3	6544.96	4684.36	4774.14	5943.95	4682.16	7061.6	3895.92
470	Positive	11.47_1006.88	No information	No information	[M+NH4]+	1006.88	11.47	1345.12	858.568	1460.82	1943.87	2671.33	3681.91	2203.99	2063.15
471	Positive	12.12_1030.96	No information	No information	[M+NH4]+	1030.96	12.12	2480.88	2014.83	1191.35	1030.81	2600.03	2632.56	2036.91	824.236
472	Positive	12.01_1028.95	No information	No information	[M+NH4]+	1028.95	12.01	1348.61	2070.92	1037.37	941.943	1791.98	1193.55	1629.03	816.557
473	Positive	12.07_1026.94	No information	No information	[M+NH4]+	1026.94	12.07	2538.45	0	1434.48	2183.8	4532.23	4065.44	2631.52	2017.07
474	Positive	11.99_1024.92	No information	No information	[M+NH4]+	1024.92	11.99	3328.77	3177.56	2210.48	2485.93	4905.36	4491.93	2747	2851.55
475	Positive	11.85_1022.91	No information	No information	[M+NH4]+	1022.91	11.85	1913.87	1466.9	1266.32	1166.32	1768.21	1905.39	1356.3	1374.58
476	Positive	12.29_1047.00	No information	No information	[M+NH4]+	1047	12.29	2196.5	2083.86	1667.49	1761.7	2792.54	2743.02	2029.53	1702.23
477	Positive	12.43_1049.96_12.43_1045.00_12.43_1027.98	No information	No information	[M+H]+_[M+NH4]+_[M+H]+	1049.9594_1045.0038_1027.9775	12.43	91789	113273	106982	119580	132419	143423	129492	116803
478	Positive	11.85_1044.99	No information	No information	[M+NH4]+	1044.99	11.85	497.223	593.231	478.161	450.977	717.742	1018.66	592.152	824.236
479	Positive	12.23_1044.99	No information	No information	[M+NH4]+	1044.99	12.23	4679.13	3777.27	3387.65	3756.66	7724.04	6256.17	4083.64	3268.79
480	Positive	12.18_1042.98_12.18_1047.94	No information	No information	[M+NH4]+_[M+Na]+	1042.9832_1047.9418	12.18	5565.4	6242.95	4793.77	4176.54	14461.8	10616.2	6823.27	4528.18
481	Positive	12.12_1040.96_12.11_1045.92	No information	No information	[M+NH4]+_[M+Na]+	1040.9578_1045.9156	12.115	8520.82	8656.86	5492.77	6424.76	14811.2	8848.85	6095.98	5347.29
482	Positive	12.06_1038.94	No information	No information	[M+NH4]+	1038.94	12.06	12249.1	11133.3	7660.71	5082.94	16180.1	13027.8	8870	1896.77
483	Positive	11.95_1036.93_11.93_1041.89	No information	No information	[M+NH4]+_[M+Na]+	1036.9270_1041.8853	11.94	20604.2	19201.3	11662.3	13065	30786.9	26703	17597.5	15606.7
484	Positive	11.78_1034.91	No information	No information	[M+NH4]+	1034.91	11.78	2838.53	1069.97	2184.14	799.763	2621.42	4718.98	1366.13	3168.96
485	Positive	11.50_1032.90	No information	No information	[M+NH4]+	1032.9	11.5	1716.73	1801.27	1325.07	881.961	5052.71	3688.04	2184.33	2959.06
486	Positive	12.29_1073.02	No information	No information	[M+NH4]+	1073.02	12.29	1971.44	2407.44	1839.7	1530.66	2982.67	3013.03	2100.79	2083.63
487	Positive	12.23_1071.00	No information	No information	[M+NH4]+	1071	12.23	2306.41	2506.67	1780.95	2108.26	5846.51	3936.57	2815.8	1832.77
488	Positive	12.17_1069.00	No information	No information	[M+NH4]+	1069	12.17	2475.64	2702.98	2125.39	1837.23	6609.41	4433.63	3722.45	2408.71
489	Positive	12.14_1066.98	No information	No information	[M+NH4]+	1066.98	12.14	4911.16	4027.5	3383.6	3678.91	10305.1	5571.95	6152.49	3744.9
490	Positive	12.05_1064.96	No information	No information	[M+NH4]+	1064.96	12.05	4539.55	5226.91	4159.6	3907.73	14540.2	6704.14	4091.01	5395.93
491	Positive	11.96_1062.94	No information	No information	[M+H]+	1062.94	11.96	5019.33	5170.82	2913.54	4423.13	17812.8	13488	9889.68	8787.58
492	Positive	11.81_1060.93	No information	No information	[M+NH4]+	1060.93	11.81	1346.86	1412.97	830.703	930.835	3852.52	3694.18	2832.99	2416.39
493	Positive	5.11_837.55	No information	No information	[M+H]+_[M+NH4]+	837.548	5.11	89709.4	104312	98531.6	112691	116286	114314	94542.9	109383
494	Positive	5.13_797.51	No information	No information	[M+H]+	797.513	5.13	29625.7	34931.6	17078	12947.3	20688.6	29780.5	22516.5	45437.9
495	Positive	5.49_771.52_5.50_749.54	No information	No information	[M+H]+_[M+H]+	771.5206_749.5358	5.495	129294	119395	134402	135073	103329	104692	105981	107663
496	Positive	11.95_890.86_11.94_895.82_11.95_873.83	No information	No information	[M+H]+_[M+H]+_[M+H]+	890.8561_895.8181_873.8275	11.9467	17121.9	16925.4	9986.68	12758.4	39026.6	9321.36	7167.26	7313.17
497	Positive	5.16_885.55_5.16_863.56	No information	No information	[M+Na]+_[M+H]+	885.5467_863.5649	5.16	9789.18	17331	13660	18050.2	13363.8	15703.3	16393.5	17150.2
498	Positive	5.87_814.54	No information	No information	[M+H]+	814.54	5.87	36689.8	41002	23938.4	42876.2	41417.5	44118.4	24406	43436.2
499	Positive	11.71_845.80	No information	No information	[M+H]+	845.796	11.71	553.051	351.624	581.492	777.547	1399.83	0	550.382	773.041
500	Positive	11.01_894.76_11.01_889.80	No information	No information	[M+H]+_[M+H]+	894.7626_889.8043	11.01	27565.3	32418.5	5904.07	4638.63	12672.2	5611.84	5041.9	4745.76
501	Positive	0.75_411.09_0.75_433.08	No information	No information	[M+H]+_[M+Na]+	411.0944_433.0763	0.75	1071.21	1057.03	426183	441736	1606.6	2138.57	466213	479905
502	Positive	5.27_700.57_5.27_722.55	No information	No information	[M+H]+_[M+Na]+	700.5715_722.5464	5.27	134189	135050	120604	114186	90944.1	93146.1	44713.6	68452.5
503	Positive	5.56_778.59_5.56_800.58	No information	No information	[M+H]+_[M+Na]+	778.5948_800.5764	5.56	2913.55	2916.54	2415.12	0	3255.98	3230.87	2923.91	2582.78
504	Positive	5.78_891.59_5.78_913.58	No information	No information	[M+H]+_[M+Na]+	891.5947_913.5770	5.78	3238.05	3811.78	4591.16	3985.49	2647.56	5768.32	5960.84	1927.48
505	Positive	6.01_917.61_6.01_939.59	No information	No information	[M+H]+_[M+Na]+	917.6104_939.5896	6.01	0	675.205	1367.62	1244.08	3403.33	3092.8	1437.38	2682.61
506	Positive	6.65_566.55_6.65_588.53	No information	No information	[M+H]+_[M+Na]+	566.5513_588.5331	6.65	8222.49	6066.06	8529.91	5978.23	4525.1	5486.04	9037.08	3575.95
507	Positive	7.35_594.58_7.36_616.56	No information	No information	[M+H]+_[M+Na]+	594.5826_616.5640	7.355	2573.34	4081.43	4052.21	4016.59	4137.71	4985.91	4245.81	4725.28
508	Positive	11.33_765.73_11.33_782.76	No information	No information	[M+H]+_[M+NH4]+	765.7328_782.7601	11.33	1451.54	724.821	1462.85	1617.3	3496.02	1488.1	1213.79	1366.9
509	Positive	11.36_817.76_11.36_834.79	No information	No information	[M+H]+_[M+NH4]+	817.7644_834.7924	11.36	2271.52	2042.87	1501.34	1779.47	6176.86	1877.77	479.127	1512.81
510	Positive	11.96_899.84_11.96_916.87	No information	No information	[M+H]+_[M+NH4]+	899.8395_916.8713	11.96	4691.34	4942.16	3772.61	3452.31	10110.2	3313.72	3277.72	2413.83
511	Positive	12.07_875.84_12.07_892.87	No information	No information	[M+H]+_[M+NH4]+	875.8414_892.8693	12.07	13969.3	11733	9431.52	9070.65	12099.4	5077.96	4255.63	3473.57
512	Positive	12.16_903.89_12.16_920.91	No information	No information	[M+H]+_[M+NH4]+	903.8886_920.9053	12.16	27870.6	25644.9	22291.2	20220.7	11607.5	9441.02	8059.17	5639.1
513	Positive	5.13_913.58_5.13_930.61	No information	No information	[M+H]+_[M+NH4]+	913.5775_930.6052	5.13	31522.2	35934.7	37466.8	37144.5	36457.5	42998.5	39630	39816.7
514	Positive	10.30_768.71_10.29_773.66	No information	No information	[M+NH4]+_[M+Na]+	768.7069_773.6625	10.295	11498.9	6846.97	2569.1	3030.21	4073.54	5710.02	3447.26	4031.59
515	Positive	12.12_752.73_12.12_757.68	No information	No information	[M+NH4]+_[M+Na]+	752.7266_757.6829	12.12	3131.63	3058.92	3114.12	3343.45	5594.58	7198.13	4005.01	3197.11
516	Positive	6.72_749.61_6.71_754.57	No information	No information	[M+NH4]+_[M+Na]+	749.6105_754.5746	6.715	3504.98	3063.23	3618.63	2828.05	2588.15	2104.82	3680.68	1807.18
517	Positive	5.12_370.36	No information	No information	[M+H]+	370.355	5.12	9333.83	20396.4	43289.8	48036.9	53704.7	69333.4	19560.7	59565.1
518	Positive	11.72_537.52	No information	No information	[M+H]+	537.524	11.72	0	0	0	0	14266.9	0	0	0
519	Positive	11.74_535.51	No information	No information	[M+H]+	535.508	11.74	847.895	716.192	1041.42	810.871	964.911	1307.08	695.349	542.665
520	Positive	11.35_535.51	No information	No information	[M+H]+	535.509	11.35	795.556	910.34	925.93	901.955	1751.58	984.91	1147.45	936.864
521	Positive	5.91_539.52	No information	No information	[M+H]+	539.523	5.91	8417.89	9659.96	6438.96	13422.7	10157.7	11806.6	6196.72	9325.13
522	Positive	11.36_563.54	No information	No information	[M+H]+	563.54	11.36	739.728	515.572	0	1268.51	1238.22	868.316	692.892	440.275
523	Positive	11.36_561.52	No information	No information	[M+H]+	561.524	11.36	598.412	0	605.806	0	960.158	994.115	835.402	703.928
524	Positive	12.07_565.56	No information	No information	[M+H]+	565.556	12.07	1280.57	1689.09	1468.93	1543.99	3327.28	3209.39	2312.1	2585.34
525	Positive	12.07_563.54	No information	No information	[M+H]+	563.54	12.07	799.045	877.982	996.844	964.159	1378.44	1469.69	1098.31	760.242
526	Positive	11.95_565.56	No information	No information	[M+H]+	565.557	11.95	12216	12716.7	9719.23	9599.38	13100	3356.67	3508.69	4082.78
527	Positive	11.94_563.54	No information	No information	[M+H]+	563.541	11.94	1481.2	1061.34	1314.94	1579.53	2236.41	1580.15	1009.85	1223.56
528	Positive	10.82_576.51	No information	No information	[M+H]+	576.506	10.82	0	0	2210.48	0	2699.85	0	0	0
529	Positive	10.82_575.50	No information	No information	[M+H]+	575.504	10.82	2620.45	3058.92	1730.29	2297.1	2455.06	1451.28	1486.52	1607.52
530	Positive	11.56_579.53	No information	No information	[M+H]+	579.534	11.56	2868.19	2834.57	1671.54	1643.96	1936.95	1595.49	1272.76	1218.44
531	Positive	11.57_577.52	No information	No information	[M+H]+	577.519	11.57	1074.7	2698.66	2036.24	2206.01	3324.9	2163.12	2039.36	1953.08
532	Positive	11.86_633.58	No information	No information	[M+H]+	633.581	11.86	704.835	571.659	654.432	570.942	1026.7	1000.25	641.294	811.437
533	Positive	11.87_631.57	No information	No information	[M+H]+	631.567	11.87	636.794	716.192	632.145	1148.55	1147.91	1055.48	914.028	1190.28
534	Positive	5.13_653.55	No information	No information	[M+H]+	653.55	5.13	43813.2	49026.8	50364.9	56741	49783.2	60576.6	55016.1	54642.7
535	Positive	7.99_671.61	No information	No information	[M+H]+	671.609	7.99	7946.84	6747.74	18484.2	7939.87	10654.4	18480.1	22327.3	22464.3
536	Positive	8.67_673.63	No information	No information	[M+H]+	673.63	8.67	17373.1	10889.6	17408.3	13338.3	12082.8	16660.6	34516.8	35805.6
537	Positive	8.66_674.63	No information	No information	[M+H]+	674.633	8.66	2742.57	8989.07	4854.55	6489.19	4334.97	5467.63	9169.76	6693.72
538	Positive	5.55_693.56	No information	No information	[M+H]+	693.562	5.55	20267.5	10039.6	21099.9	20234	8505.96	11545.8	6275.34	19395.1
539	Positive	5.07_705.81	No information	No information	[M+H]+	705.81	5.07	13046.4	14151.3	13653.9	13116.1	19469.3	18655	18990.6	17662.2
540	Positive	6.26_721.58	No information	No information	[M+H]+	721.584	6.26	94990.4	94444.6	95763.9	91066.3	72867.4	79093.5	69092.6	77834
541	Positive	5.82_735.57	No information	No information	[M+H]+	735.573	5.82	1.69622e+06	2.03614e+06	1.60339e+06	1.93187e+06	1.00042e+06	867893	1.48713e+06	2.1089e+06
542	Positive	5.66_743.57	No information	No information	[M+H]+	743.571	5.66	15005.7	14820	14093.6	15966.4	15067.8	14126.2	11250.9	15189.5
543	Positive	5.77_745.59	No information	No information	[M+H]+	745.593	5.77	9000.6	24410.9	9480.15	7748.81	7336.65	18510.8	5326.91	9130.59
544	Positive	6.50_763.60	No information	No information	[M+H]+	763.605	6.5	157745	486722	218439	236901	565916	606327	237625	354749
545	Positive	5.78_769.57	No information	No information	[M+H]+	769.57	5.78	93350.5	95477.9	99550.7	103414	95633.2	102351	102597	99773.5
546	Positive	5.79_775.55	No information	No information	[M+H]+	775.553	5.79	10125.9	10574.6	9956.28	4114.34	11664.5	11156.2	10995.4	10709.9
547	Positive	5.79_773.55	No information	No information	[M+H]+	773.552	5.79	64092.9	65404.3	62973.4	68142	70431.4	67280.7	68070.5	67170.1
548	Positive	5.55_775.55	No information	No information	[M+H]+	775.551	5.55	25492.7	23983.8	24663.8	25183.6	30425.6	20953.1	31983.6	27937
549	Positive	5.60_775.57	No information	No information	[M+H]+	775.572	5.6	16867.2	17387.1	22826.1	18810	19704.6	19348.4	16855.5	20319.2
550	Positive	6.21_775.60	No information	No information	[M+H]+	775.603	6.21	194742	71397	57190.9	201554	49614.5	65998.2	180334	66179.5
551	Positive	5.23_785.57	No information	No information	[M+H]+	785.571	5.23	32420.7	34017	20573.1	29913.4	36904.3	26089.4	24324.9	50631.6
552	Positive	5.93_788.84	No information	No information	[M+H]+	788.845	5.93	17141.1	16867.2	20575.1	17017.2	14395.2	13788.7	14236.2	15151.1
553	Positive	5.94_786.84	No information	No information	[M+H]+	786.841	5.94	187020	0	0	0	0	0	0	0
554	Positive	5.26_791.55	No information	No information	[M+H]+	791.549	5.26	12409.6	35440.7	14987.1	22895.4	46579.6	45944	23607.5	26644.3
555	Positive	6.03_791.56	No information	No information	[M+H]+	791.556	6.03	48975.5	13312.1	54435.4	13651.5	49056	17268.1	15398.4	18258.6
556	Positive	5.93_796.07	No information	No information	[M+H]+	796.074	5.93	43706.7	46716.4	46414	43942.5	38967.2	39595.8	38666.8	39266.4
557	Positive	5.92_793.06	No information	No information	[M+H]+	793.065	5.92	4387.77	4666.03	3934.7	5182.91	3916.68	5341.83	3562.74	4297.8
558	Positive	5.35_797.53	No information	No information	[M+H]+	797.535	5.35	29503.6	8341.91	32063.1	6844.64	29952.7	30750	31986.1	30015.5
559	Positive	6.54_797.60	No information	No information	[M+H]+	797.597	6.54	30157.9	62556.8	64940.7	28229.4	38995.7	66740.7	64620.8	69635.1
560	Positive	6.18_797.61	No information	No information	[M+H]+	797.611	6.18	3337.5	27411.6	28726.1	8046.5	4784.15	6510.84	25418.3	26864.5
561	Positive	5.84_799.56	No information	No information	[M+H]+	799.557	5.84	53637.2	40618	60716.3	43869.2	44763.8	74214.9	63923	66479
562	Positive	6.90_803.64	No information	No information	[M+H]+	803.636	6.9	5364.77	16041	5691.33	4865.22	15790.3	14660.1	5651.25	15128.1
563	Positive	5.91_811.60	No information	No information	[M+H]+	811.602	5.91	118351	128925	409995	180122	156137	181263	178751	390527
564	Positive	5.29_812.53	No information	No information	[M+H]+	812.526	5.29	30606.2	27730.9	34737.6	30608.7	34432.6	29795.8	36298.2	33018.1
565	Positive	5.84_815.54	No information	No information	[M+H]+	815.543	5.84	18486.2	18316.8	21813.1	21595.8	19559.7	20996.1	22172.5	21826.9
566	Positive	5.83_814.54	No information	No information	[M+H]+	814.543	5.83	36677.6	43113.9	42937.2	43869.2	42182.8	46484.1	43104.3	44019.8
567	Positive	7.23_817.65	No information	No information	[M+H]+	817.652	7.23	22696	22588.1	19100.1	6538.06	9081.1	6587.54	21401	15698.9
568	Positive	5.93_826.56	No information	No information	[M+H]+	826.559	5.93	4021.4	2793.58	3185.04	4345.38	14516.4	20078.7	5356.4	2738.92
569	Positive	5.72_835.60	No information	No information	[M+H]+	835.601	5.72	33286	39051.9	36901.5	61626.2	37988	46929	76923.3	60476.4
570	Positive	6.58_837.62	No information	No information	[M+H]+	837.62	6.58	12851	12326.3	14508.9	12707.3	13779.7	12214.7	12091.2	11285.9
571	Positive	10.96_837.77	No information	No information	[M+H]+	837.77	10.96	8548.74	21692.9	3774.64	2996.89	3802.61	4593.18	1543.04	3645.07
572	Positive	10.57_840.71	No information	No information	[M+H]+	840.715	10.57	8266.11	4023.19	3671.3	1815.02	1958.34	4455.11	2245.76	1953.08
573	Positive	5.89_841.54	No information	No information	[M+H]+	841.543	5.89	12762	19628.4	13471.6	20425.1	24776.4	39230.7	20749.9	35101.7
574	Positive	5.88_840.54	No information	No information	[M+H]+	840.538	5.88	24765.2	63801.5	36854.9	36442.5	60435.3	71855.5	32489.8	43464.4
575	Positive	5.85_843.53	No information	No information	[M+H]+	843.531	5.85	11167.4	12598.1	11968.2	11989.8	11158.3	11282	11287.8	11127.2
576	Positive	5.85_844.54	No information	No information	[M+H]+	844.544	5.85	16780	18331.9	5904.07	12251.9	17030.9	13985.1	16469.7	12053.8
577	Positive	5.90_845.55	No information	No information	[M+H]+	845.545	5.9	8580.14	9534.85	8793.3	11336.6	10019.9	5179.21	10076.4	10894.2
578	Positive	10.40_847.76	No information	No information	[M+H]+	847.758	10.4	6606.95	17361.2	2323.94	3014.66	12040	3319.85	1324.36	1282.43
579	Positive	5.34_850.54	No information	No information	[M+H]+	850.545	5.34	14365.4	15782.1	5648.78	9539.4	5528.04	12791.6	15757.2	12153.6
580	Positive	5.34_849.54	No information	No information	[M+H]+	849.542	5.34	14138.6	22182.5	48699.5	49192.1	45826.2	23966.1	45863.6	22584.6
581	Positive	10.78_854.73	No information	No information	[M+H]+	854.729	10.78	79599.2	37641.1	30788.7	32279.3	51145.1	28611.5	6231.11	7517.95
582	Positive	10.76_856.74	No information	No information	[M+H]+	856.742	10.76	6818.06	7036.8	3085.76	3125.74	4211.39	3052.91	1658.52	1983.8
583	Positive	6.90_867.67	No information	No information	[M+H]+	867.665	6.9	8381.25	9556.42	8860.16	4207.64	5057.47	26865.6	27484.7	28011.2
584	Positive	10.79_870.70	No information	No information	[M+H]+	870.703	10.79	14311.3	18398.8	8327.3	22526.7	34910.3	21806.1	5943.64	5836.2
585	Positive	10.79_869.70	No information	No information	[M+H]+	869.7	10.79	80335.5	81233.9	38090.8	38533	58517.4	37521.7	17936.6	16748.4
586	Positive	6.55_879.59	No information	No information	[M+H]+	879.591	6.55	23039.7	10475.4	21476.7	20818.3	9102.49	10462.7	15712.9	14580.3
587	Positive	10.84_881.75	No information	No information	[M+H]+	881.749	10.84	13074.3	24773.3	7044.77	6151.51	17311.4	5378.65	4636.48	5418.97
588	Positive	11.19_882.76	No information	No information	[M+H]+	882.76	11.19	65275.7	60429.8	59298	59595.7	49583.6	23281.9	12177.2	23652
589	Positive	11.55_884.78	No information	No information	[M+H]+	884.776	11.55	89944.9	58123.7	16585.7	36691.3	29040	17041.1	5904.32	12430.1
590	Positive	10.68_887.79	No information	No information	[M+H]+	887.787	10.68	5261.84	3181.88	1501.34	3676.69	3322.53	3473.26	1963.19	1779.02
591	Positive	10.22_891.68	No information	No information	[M+H]+	891.684	10.22	21377.1	19943.4	10604.6	3221.27	12439.3	6501.63	2543.06	3191.99
592	Positive	11.75_891.84	No information	No information	[M+H]+	891.837	11.75	409.991	828.367	551.101	470.972	0	711.835	371.017	496.589
593	Positive	10.85_896.72	No information	No information	[M+H]+	896.72	10.85	27251.3	53431.8	12902.2	15759.8	37203.8	16172.8	9757	12535
594	Positive	11.15_898.73	No information	No information	[M+H]+	898.735	11.15	65036.7	52262.6	31591	40185.9	66139.2	36997	17828.5	15568.3
595	Positive	10.67_899.79	No information	No information	[M+H]+	899.789	10.67	82713.4	44065.2	12632.8	13029.5	31609.2	20765.9	4260.55	12007.7
596	Positive	11.53_900.75	No information	No information	[M+H]+	900.751	11.53	45205.4	50027.7	20684.5	28998.1	29995.4	23613.3	8648.87	9982.98
597	Positive	10.85_901.80	No information	No information	[M+H]+	901.804	10.85	57124.8	47421.8	16648.5	7171.21	31305	5587.29	3002.53	3918.96
598	Positive	11.20_905.08	No information	No information	[M+H]+	905.077	11.2	2168.59	1639.48	1302.79	1315.17	2112.82	1027.87	656.036	519.627
599	Positive	11.21_903.07	No information	No information	[M+H]+	903.07	11.21	0	4411.48	2105.12	2372.63	3303.51	1880.84	997.568	993.179
600	Positive	11.54_910.79	No information	No information	[M+H]+	910.793	11.54	64363.3	46272	14638.6	14413.5	39932.1	24248.4	11791.4	8546.97
601	Positive	10.67_920.72	No information	No information	[M+H]+	920.724	10.67	15775	40803.5	24434.8	8573.02	23980.2	8907.14	5267.95	6345.59
602	Positive	10.66_919.72	No information	No information	[M+H]+	919.716	10.66	65509.5	63855.4	37809.2	37255.6	36833	30035.1	16467.2	17268
603	Positive	10.51_923.79	No information	No information	[M+H]+	923.788	10.51	15640.7	33292.1	15783.4	13838.1	12356.1	9974.9	5167.21	4671.52
604	Positive	11.22_924.75	No information	No information	[M+H]+	924.749	11.22	9398.38	39759.4	21800.9	8655.21	40034.3	25211.8	13309.9	13822.6
605	Positive	11.22_923.75	No information	No information	[M+H]+	923.746	11.22	58304.1	60542	32561.5	33636.7	63009.2	39488.4	20037.4	19469.4
606	Positive	11.91_929.84	No information	No information	[M+H]+	929.842	11.91	1008.4	1391.4	727.372	857.524	926.885	1034	0	0
607	Positive	11.00_932.78	No information	No information	[M+H]+	932.778	11	9858.96	16358.1	4009.66	4505.33	11576.6	4786.48	2982.88	11818.3
608	Positive	11.84_938.83	No information	No information	[M+H]+	938.826	11.84	16568.9	8177.96	8527.88	8310.87	23264.8	6210.15	4997.67	5577.67
609	Positive	10.11_942.71	No information	No information	[M+H]+	942.709	10.11	18679.9	17393.5	9498.38	9459.42	6592.77	6056.74	2604.49	3076.81
610	Positive	10.12_941.70	No information	No information	[M+H]+	941.704	10.12	27980.5	25575.8	14825	14280.2	22782.4	17823.5	4570.14	9995.78
611	Positive	10.55_944.72	No information	No information	[M+H]+	944.723	10.55	38682.2	30936.5	20342.1	18901.1	23899.4	21723.2	12140.4	11058.1
612	Positive	10.55_943.72	No information	No information	[M+H]+	943.721	10.55	67212.3	64032.3	33908.9	33683.4	43150.1	39178.5	19039.8	19052.1
613	Positive	11.23_944.85	No information	No information	[M+H]+	944.851	11.23	4536.07	3408.38	1158.93	1113	2811.55	1601.63	511.069	767.922
614	Positive	11.24_943.84	No information	No information	[M+H]+	943.842	11.24	4174.92	4113.79	1580.36	1412.91	3127.64	1580.15	918.942	453.074
615	Positive	10.53_949.80	No information	No information	[M+H]+	949.804	10.53	6736.06	15771.3	2248.98	8155.36	15120.1	4163.62	1810.86	3519.64
616	Positive	12.13_954.90	No information	No information	[M+H]+	954.9	12.13	612.369	1432.38	536.918	0	945.898	638.197	1063.91	662.972
617	Positive	12.15_951.89	No information	No information	[M+H]+	951.89	12.15	8698.78	8460.56	6963.73	8182.02	6374.12	5292.74	4216.32	2925.78
618	Positive	11.63_957.87	No information	No information	[M+H]+	957.868	11.63	6294.66	1283.54	1266.32	3052.43	11412.6	3292.24	2513.58	2395.92
619	Positive	11.37_960.81	No information	No information	[M+H]+	960.807	11.37	21989.4	19071.8	10065.7	10612.4	21629.7	4019.41	2887.05	3962.48
620	Positive	11.86_964.84	No information	No information	[M+H]+	964.84	11.86	4511.64	9985.7	3272.16	3239.04	20016	8815.1	2194.16	4420.67
621	Positive	11.05_974.77	No information	No information	[M+H]+	974.766	11.05	25360.1	23474.7	5545.45	14886.7	22459.1	18731.7	9385.98	3839.61
622	Positive	11.05_973.76	No information	No information	[M+H]+	973.761	11.05	38157	35643.5	22593.1	20887.1	30748.8	27592.8	13484.4	14160.5
623	Positive	12.16_973.94	No information	No information	[M+H]+	973.938	12.16	8901.16	8203.85	7113.66	7320.05	6495.33	4163.62	4665.96	2518.78
624	Positive	11.37_976.78	No information	No information	[M+H]+	976.782	11.37	8086.41	15622.5	9893.48	10921.2	6704.47	2638.7	2145.02	4090.46
625	Positive	11.37_975.78	No information	No information	[M+H]+	975.778	11.37	24526.2	23300	4281.16	3590.05	24270.1	17347.9	10445	3783.29
626	Positive	11.11_979.85	No information	No information	[M+H]+	979.849	11.11	7662.46	1553.19	1827.55	1566.2	4572.63	4433.63	4189.29	3688.58
627	Positive	8.78_981.28	No information	No information	[M+H]+	981.277	8.78	7959.05	3785.89	4410.83	4463.12	8860.07	5473.77	12204.2	76303.2
628	Positive	8.78_980.28	No information	No information	[M+H]+	980.277	8.78	8095.13	3442.9	7853.19	3076.87	8814.92	11490.6	19268.3	111367
629	Positive	11.86_999.90	No information	No information	[M+H]+	999.904	11.86	1140.99	1141.16	751.685	575.385	1483.02	1043.21	0	847.273
630	Positive	12.13_1029.97	No information	No information	[M+H]+	1029.97	12.13	2636.15	2062.29	0	1361.82	4929.13	3890.55	2506.21	1686.87
631	Positive	11.50_1033.89	No information	No information	[M+H]+	1033.89	11.5	903.724	1777.54	1235.92	1259.63	4090.18	2939.39	1941.08	1950.52
632	Positive	9.22_1054.30	No information	No information	[M+H]+	1054.3	9.22	6416.79	2120.53	2739.3	3067.98	3429.48	5986.17	14870.2	176128
633	Positive	9.22_1056.30	No information	No information	[M+H]+	1056.3	9.22	2990.31	2120.53	2301.66	2439.28	4646.31	5179.21	13334.5	106803
634	Positive	11.83_1061.92	No information	No information	[M+H]+	1061.92	11.83	1132.27	1734.39	1029.26	1266.29	4755.63	3267.69	1911.6	2500.86
635	Positive	9.62_1128.32	No information	No information	[M+H]+	1128.32	9.62	2541.94	1965.21	2469.82	2070.5	3075.36	5943.21	12784.1	226429
636	Positive	5.86_1159.85	No information	No information	[M+H]+	1159.85	5.86	1962.72	1697.72	3839.47	3725.56	2966.03	2295.05	3078.7	2933.46
637	Positive	5.86_1162.35	No information	No information	[M+H]+	1162.35	5.86	12074.7	9987.86	11390.8	10257	7990.23	8069.51	7928.95	7351.57
638	Positive	5.89_1176.36	No information	No information	[M+H]+	1176.36	5.89	7268.17	6978.56	6548.37	6513.63	4686.71	4289.42	4769.16	5081.08
639	Positive	5.90_1175.36	No information	No information	[M+H]+	1175.36	5.9	7116.39	3511.93	6892.81	7075.68	5178.67	4715.91	5412.91	4699.68
640	Positive	5.86_1185.35	No information	No information	[M+H]+	1185.35	5.86	4394.75	3943.37	3298.5	3827.75	3353.42	2730.75	3481.66	3673.22
641	Positive	5.86_1193.84	No information	No information	[M+H]+	1193.84	5.86	3405.54	3867.87	2670.41	5629.44	4037.89	4062.37	4626.65	4474.42
642	Positive	5.86_1191.83	No information	No information	[M+H]+	1191.83	5.86	3260.73	3611.16	5057.16	4436.46	2816.31	2454.6	3430.06	3614.35
643	Positive	5.86_1192.33	No information	No information	[M+H]+	1192.33	5.86	2885.64	4517.19	2115.25	3978.82	3115.76	2730.75	3791.25	2751.72
644	Positive	10.96_951.82	No information	No information	[M+H]+	951.819	10.96	16164.1	13361.7	4129.2	7146.77	10072.2	6964.94	3953.42	3550.36
645	Positive	10.87_951.82	No information	No information	[M+H]+	951.82	10.87	7606.63	5910.74	3505.16	3181.28	2740.25	6964.94	3953.42	3115.2
646	Positive	10.36_815.65	No information	No information	[M+H]+	815.653	10.36	11823.4	12451.4	3736.14	5878.26	10849.3	6707.21	3285.09	3128
647	Positive	5.74_733.58	No information	No information	[M+H]+	733.578	5.74	17141.1	21328.3	18301.8	21007.1	18117	16568.6	12570.3	17114.4
648	Positive	0.75_883.10	No information	No information	[M+H]+	883.103	0.75	0	0	30101.9	37497.8	0	0	35966.5	40835.5
649	Positive	0.75_449.05	No information	No information	[M+H]+	449.05	0.75	0	0	34559.3	35347.3	240.04	233.187	38244.2	39366.2
650	Positive	0.75_843.16	No information	No information	[M+H]+	843.163	0.75	0	0	108757	106706	194.884	0	111487	114950
651	Positive	1.35_398.33	No information	No information	[M+H]+	398.326	1.35	13505.3	11642.4	9407.21	8652.99	12871.8	13089.2	9965.85	9279.05
652	Positive	1.47_300.29	No information	No information	[M+H]+	300.289	1.47	21968.5	8745.31	8349.58	9157.29	8541.6	6274.58	7064.06	7100.71
653	Positive	1.63_369.13	No information	No information	[M+H]+	369.127	1.63	2592.54	2961.84	3977.25	3998.82	2954.15	3059.05	3238.41	3412.13
654	Positive	1.71_332.33	No information	No information	[M+H]+	332.331	1.71	2006.34	2454.9	1691.8	2543.69	6549.99	61972.6	2602.03	5232.11
655	Positive	1.83_400.34	No information	No information	[M+H]+	400.342	1.83	54800.9	56930.8	27630	27038.7	70374.4	80532.5	46327.9	38946.4
656	Positive	2.00_426.36	No information	No information	[M+H]+	426.358	2	27104.7	25631.9	17612.9	16241.9	27972.9	29578	22189.7	20708.3
657	Positive	2.34_529.36	No information	No information	[M+H]+	529.359	2.34	760.663	1264.12	1215.66	1226.3	1390.33	1785.72	1442.3	1328.5
658	Positive	2.48_360.36	No information	No information	[M+H]+	360.362	2.48	1254.4	830.524	1353.44	2608.12	2540.62	30808.3	2009.88	2488.07
659	Positive	2.70_428.37	No information	No information	[M+H]+	428.373	2.7	13862.9	13555.9	2178.06	3052.43	17527.6	17194.5	10231.2	4686.88
660	Positive	2.71_470.21	No information	No information	[M+H]+	470.215	2.71	15475	17535.9	13978.1	16059.7	17404.1	16835.5	15415.6	16392.6
661	Positive	3.16_533.28	No information	No information	[M+H]+	533.28	3.16	755.429	19151.7	0	0	1090.87	1574.01	34851	18578.6
662	Positive	4.51_599.50	No information	No information	[M+H]+	599.504	4.51	18299.5	21000.4	26430.6	26330	13582.4	16608.5	16312.4	16712.5
663	Positive	4.56_625.52	No information	No information	[M+H]+	625.518	4.56	24011.5	25733.3	28600.5	30839.8	25308.7	28194.2	27777.1	30322.7
664	Positive	4.57_885.55	No information	No information	[M+H]+	885.549	4.57	11148.3	11189.4	13481.7	13518.2	10858.8	12607.5	13010.2	12760.3
665	Positive	4.75_856.58	No information	No information	[M+H]+	856.584	4.75	9906.07	10738.6	15771.2	15864.2	19735.5	21563.7	26393.8	28725.4
666	Positive	4.86_832.58	No information	No information	[M+H]+	832.584	4.86	17697.6	8083.05	23209	23166.5	26974.7	28804.8	33322.7	32150.3
667	Positive	4.87_1024.68	No information	No information	[M+H]+	1024.68	4.87	17551.1	17928.5	18725.3	17739.2	10671.1	11499.8	10086.2	8454.82
668	Positive	4.88_339.29	No information	No information	[M+H]+	339.29	4.88	2922.27	2864.77	3557.84	1319.61	2129.46	1463.56	1710.12	1689.43
669	Positive	4.92_750.56	No information	No information	[M+H]+	750.564	4.92	1147.97	1270.59	1420.3	0	2954.15	1116.84	2081.13	0
670	Positive	4.93_601.52	No information	No information	[M+H]+	601.519	4.93	3067.08	4064.17	3460.59	3114.63	2649.94	1871.64	0	1958.2
671	Positive	4.97_783.57	No information	No information	[M+H]+	783.565	4.97	18386.8	21498.7	27234.9	80445.1	19096.2	19860.8	21678.7	20925.9
672	Positive	5.01_795.57	No information	No information	[M+H]+	795.568	5.01	9485.61	19071.8	26408.3	27043.1	28201.1	25920.6	30715.8	32490.8
673	Positive	5.05_855.52	No information	No information	[M+H]+	855.524	5.05	0	2303.89	0	0	0	4047.03	0	3637.39
674	Positive	5.05_861.53	No information	No information	[M+H]+	861.533	5.05	5357.79	4579.75	6056.03	6944.61	7415.08	9661.93	7877.35	5984.67
675	Positive	5.06_371.77	No information	No information	[M+H]+	371.768	5.06	2426.8	3496.83	4374.36	2992.45	2920.88	3936.57	4454.66	2557.18
676	Positive	5.06_793.55	No information	No information	[M+H]+	793.546	5.06	40972.9	39189.9	43194.6	44044.7	55237.6	56569.4	55438.7	55520.7
677	Positive	5.07_741.53	No information	No information	[M+H]+	741.531	5.07	32343.9	32761.5	35643.3	34731.9	44973	47453.6	46662.1	44140.1
678	Positive	5.07_371.27	No information	No information	[M+H]+	371.266	5.07	12905.1	6478.09	14342.8	15926.4	12643.7	26077.1	20533.7	12957.4
679	Positive	5.08_844.53	No information	No information	[M+H]+	844.532	5.08	9007.58	8557.63	13092.7	12340.8	11025.2	12889.7	13518.8	13681.8
680	Positive	5.08_685.56	No information	No information	[M+H]+	685.562	5.08	3782.38	4547.39	3266.08	5318.42	5238.09	5765.25	5670.9	5475.28
681	Positive	5.08_365.30	No information	No information	[M+H]+	365.305	5.08	929.893	1615.75	1547.94	1284.06	1632.74	1822.54	1538.12	1174.92
682	Positive	5.08_339.29	No information	No information	[M+H]+	339.29	5.08	2346.54	2245.65	1096.12	2217.12	1328.54	1613.9	1710.12	1077.65
683	Positive	5.09_184.07	No information	No information	[M+H]+	184.073	5.09	26045.7	25047.3	28187.2	27056.4	36276.9	35432.2	28013	27645.2
684	Positive	5.10_925.51	No information	No information	[M+H]+	925.513	5.1	12720.2	15685	14379.3	15013.3	15174.8	18526.1	14833.3	16070
685	Positive	5.10_931.54	No information	No information	[M+H]+	931.542	5.1	18259.4	19833.3	19663.4	18881.1	19034.4	24067.4	20342	20206.6
686	Positive	5.12_762.59	No information	No information	[M+H]+	762.593	5.12	952.574	0	0	0	0	2245.96	0	0
687	Positive	5.14_708.77	No information	No information	[M+H]+	708.774	5.14	17708.1	25256.6	13579	20867.1	22487.7	27077.3	21654.1	26367.9
688	Positive	5.15_630.55	No information	No information	[M+H]+	630.55	5.15	18737.4	20193.6	18538.9	20265.1	19032	22103.7	21020.2	24069.2
689	Positive	5.15_751.57	No information	No information	[M+H]+	751.568	5.15	8616.78	7658.08	7770.12	9470.53	10618.8	9993.31	11717.7	10674.1
690	Positive	5.16_551.50	No information	No information	[M+H]+	551.504	5.16	31860.6	30446.8	30527.3	33361.2	45037.1	53854	77173.9	73198.3
691	Positive	5.16_603.53	No information	No information	[M+H]+	603.535	5.16	36592.1	27601.4	47483.8	47745.9	56830	57149.3	66318.6	65695.7
692	Positive	5.18_742.03	No information	No information	[M+H]+	742.027	5.18	14410.7	15106.9	13593.1	14657.9	14421.4	14313.4	14356.6	14078.6
693	Positive	5.19_532.47	No information	No information	[M+H]+	532.465	5.19	5853.27	5714.44	6426.81	6875.74	6849.44	6934.26	6511.22	6399.35
694	Positive	5.20_805.56	No information	No information	[M+H]+	805.556	5.2	110324	103358	149816	12982.8	118694	32842.6	16486.9	20398.6
695	Positive	5.23_779.54	No information	No information	[M+H]+	779.543	5.23	18615.3	17557.5	24001.3	22211.2	18292.9	9729.44	22175	21977.9
696	Positive	5.24_862.51	No information	No information	[M+H]+	862.513	5.24	8013.13	7681.81	10092	9275.03	9504.14	9530	11698.1	10228.7
697	Positive	5.24_734.79	No information	No information	[M+H]+	734.792	5.24	25665.4	17057	12063.4	22644.4	26349.7	25623	25632.1	18588.8
698	Positive	5.25_780.04	No information	No information	[M+H]+	780.043	5.25	16530.5	14461.9	20925.6	21156	16427.3	15068.2	19229	20531.7
699	Positive	5.25_820.53	No information	No information	[M+H]+	820.531	5.25	23552.6	24730.2	34362.8	31435.1	28094.1	30676.4	34914.9	32111.9
700	Positive	5.27_823.53	No information	No information	[M+H]+	823.526	5.27	20335.5	22631.2	22540.4	46290.7	24365.2	21913.5	48426.3	17111.9
701	Positive	5.27_732.78	No information	No information	[M+H]+	732.784	5.27	241680	251506	264182	263966	234050	0	250009	247834
702	Positive	5.28_890.52	No information	No information	[M+H]+	890.518	5.28	9429.78	9629.76	10438.5	11190	10307.4	11717.7	11648.9	11864.4
703	Positive	5.29_898.55	No information	No information	[M+H]+	898.554	5.29	23022.3	22521.2	29455.5	31035.2	28198.7	27184.7	32487.3	32012.1
704	Positive	5.29_793.05	No information	No information	[M+H]+	793.05	5.29	14440.4	13797.5	19169	15526.5	14055.4	13730.4	16695.7	16218.5
705	Positive	5.29_763.53	No information	No information	[M+H]+	763.533	5.29	3351.45	6232.17	11747.4	13042.8	3462.75	11288.1	2874.76	11682.6
706	Positive	5.30_755.03	No information	No information	[M+H]+	755.035	5.3	0	0	0	0	0	5814.34	0	0
707	Positive	5.30_846.54	No information	No information	[M+H]+	846.542	5.3	16413.6	17249	22072.4	20718.3	17682.1	15706.4	23079.2	23554.7
708	Positive	5.31_805.56	No information	No information	[M+H]+	805.555	5.31	83036.2	83209.9	95648.4	109765	99383.5	26209	26865.5	120628
709	Positive	5.32_558.49	No information	No information	[M+H]+	558.487	5.32	2104.04	2232.71	4735.01	2328.2	4900.61	5120.92	5454.68	4331.08
710	Positive	5.32_768.04	No information	No information	[M+H]+	768.043	5.32	16769.5	16677.4	18267.4	18547.8	15749.9	13574	16165	16597.3
711	Positive	5.33_806.06	No information	No information	[M+H]+	806.059	5.33	10424.2	7938.51	8600.82	10608	10084	8928.62	10152.6	12253.5
712	Positive	5.34_916.53	No information	No information	[M+H]+	916.528	5.34	9436.76	10770.9	10618.8	9083.97	10074.5	5875.71	8100.94	3837.05
713	Positive	5.35_842.53	No information	No information	[M+H]+	842.53	5.35	7786.33	7852.23	8388.08	9012.88	8681.83	9217.04	7894.55	8813.18
714	Positive	5.36_760.81	No information	No information	[M+H]+	760.813	5.36	21255	28110.5	31293.2	14095.8	20978.5	18154.9	23381.4	26324.4
715	Positive	5.36_398.76	No information	No information	[M+H]+	398.763	5.36	8806.95	9987.86	4619.52	9663.8	8731.73	5077.96	9607.12	3742.34
716	Positive	5.37_889.58	No information	No information	[M+H]+	889.579	5.37	3100.23	7308.61	7701.23	7077.9	5100.25	5872.64	5319.54	5314.02
717	Positive	5.37_629.55	No information	No information	[M+H]+	629.55	5.37	17298.1	17568.3	18492.3	16777.3	11129.8	7296.31	5579.99	4274.76
718	Positive	5.39_885.54	No information	No information	[M+H]+	885.545	5.39	1367.8	2068.76	1973.43	1981.64	0	1755.04	0	0
719	Positive	5.41_794.06	No information	No information	[M+H]+	794.059	5.41	11240.7	13001.5	10051.5	16406.2	10554.6	4599.31	8496.53	11301.2
720	Positive	5.43_367.32	No information	No information	[M+H]+	367.321	5.43	1214.27	1512.2	1568.21	1486.23	1906.06	1531.06	1891.94	1423.21
721	Positive	5.43_788.54	No information	No information	[M+H]+	788.54	5.43	46742.4	47191	51848.1	48325.7	45210.6	46603.7	45470.4	45970.3
722	Positive	5.48_717.57	No information	No information	[M+H]+	717.571	5.48	33629.7	36700.5	38729	36815.8	34653.6	34134.3	42362.2	38890.1
723	Positive	5.51_767.57	No information	No information	[M+H]+	767.568	5.51	48761	48804.6	56244.7	51013.8	46154.1	50359.3	46541.7	43495.1
724	Positive	5.52_769.56	No information	No information	[M+H]+	769.557	5.52	78843.8	74732.1	41304.2	80207.3	70951.9	67811.5	29575.7	51722.1
725	Positive	5.54_655.57	No information	No information	[M+H]+	655.566	5.54	13742.5	13579.6	14515	13604.9	13969.8	15721.7	14427.9	15025.7
726	Positive	5.54_836.55	No information	No information	[M+H]+	836.548	5.54	31277.9	34008.3	35535.9	34654.2	29848.1	27485.4	33819	30755.3
727	Positive	5.55_629.55	No information	No information	[M+H]+	629.551	5.55	12758.6	12324.1	11668.3	12309.7	11056.1	7354.61	5282.69	6102.42
728	Positive	5.61_716.56	No information	No information	[M+H]+	716.558	5.61	17929.7	13353.1	16334.5	20565	17095.1	29225.1	17912	28267.2
729	Positive	5.66_719.58	No information	No information	[M+H]+	719.58	5.66	9527.48	12091.1	28926.7	15284.4	25506	25966.6	27226.7	8298.67
730	Positive	5.68_605.55	No information	No information	[M+H]+	605.55	5.68	3272.95	3882.97	5490.75	3598.93	3541.18	5145.46	5393.26	4500.02
731	Positive	5.68_747.57	No information	No information	[M+H]+	747.568	5.68	110244	105026	98805.1	103003	137787	75104.7	51735.9	147223
732	Positive	5.69_886.63	No information	No information	[M+H]+	886.631	5.69	7634.55	3332.88	11287.4	11918.7	37999.9	40571.5	42539.1	44867.1
733	Positive	5.71_643.57	No information	No information	[M+H]+	643.566	5.71	2173.82	2657.68	3055.37	2434.83	2752.14	3080.53	2103.25	2060.59
734	Positive	5.72_773.57	No information	No information	[M+H]+	773.573	5.72	102430	117811	112315	120411	99490.4	98101.3	106639	103170
735	Positive	5.73_900.57	No information	No information	[M+H]+	900.571	5.73	10103.2	10156.1	11925.7	14209.1	5986.73	4123.73	13133	14009.4
736	Positive	5.77_757.56	No information	No information	[M+H]+	757.565	5.77	283052	326284	238262	343081	353977	371891	284764	370607
737	Positive	5.78_631.57	No information	No information	[M+H]+	631.566	5.78	1603.32	2219.76	1357.49	2899.14	2193.63	3467.13	1587.26	3179.2
738	Positive	5.79_892.53	No information	No information	[M+H]+	892.528	5.79	11273.9	12322	13025.8	13424.9	13653.7	14687.7	13454.9	14483
739	Positive	5.79_747.57	No information	No information	[M+H]+	747.572	5.79	22922.8	32739.9	25006.2	36955.7	33928.8	28065.3	17263.3	38152.9
740	Positive	5.80_386.76	No information	No information	[M+H]+	386.763	5.8	11549.5	12328.4	12326.8	13813.7	12182.6	13770.3	12344.3	12583.7
741	Positive	5.80_734.80	No information	No information	[M+H]+	734.802	5.8	345645	344434	353100	354924	344160	0	357016	355230
742	Positive	5.83_719.58	No information	No information	[M+H]+	719.578	5.83	6237.09	7722.79	5101.73	15948.6	8660.44	6949.6	4231.06	8242.36
743	Positive	5.83_770.06	No information	No information	[M+H]+	770.059	5.83	65209.4	67432.1	68960.5	71178.9	65999	73604.4	69797.8	69294.7
744	Positive	5.84_801.55	No information	No information	[M+H]+	801.549	5.84	9183.79	10488.3	10669.5	5174.02	11286.6	12085.9	11118.2	12371.2
745	Positive	5.85_783.07	No information	No information	[M+H]+	783.066	5.85	85632.2	111301	100477	98066.5	91314.8	93207.4	98076.2	86260.6
746	Positive	5.85_814.05	No information	No information	[M+H]+	814.051	5.85	6633.12	7634.35	8428.6	5393.96	6471.56	8597.25	4685.62	6903.61
747	Positive	5.85_605.55	No information	No information	[M+H]+	605.551	5.85	18852.6	18060.1	17489.3	16730.6	26197.6	25822.4	23536.2	23882.4
748	Positive	5.85_1149.84	No information	No information	[M+H]+	1149.84	5.85	11687.3	10296.3	11301.6	10590.2	7441.23	6799.25	7879.8	8234.68
749	Positive	5.85_848.05	No information	No information	[M+H]+	848.045	5.85	6634.87	7998.92	3334.97	6078.2	5083.61	7087.67	2604.49	5452.24
750	Positive	5.86_771.59	No information	No information	[M+H]+	771.586	5.86	6512.74	18314.7	7579.66	7477.78	5889.29	10837.1	19076.6	7699.69
751	Positive	5.86_772.07	No information	No information	[M+H]+	772.074	5.86	14025.2	14960.2	15291	16355.2	8833.93	11018.1	15214.1	10646
752	Positive	5.86_763.10	No information	No information	[M+H]+	763.104	5.86	7908.46	2966.16	12711.8	10292.5	7764.45	3197.12	1461.95	1804.62
753	Positive	5.86_912.53	No information	No information	[M+H]+	912.526	5.86	7938.11	8794.92	9030.35	4258.74	11398.3	13254.9	11626.8	12916.4
754	Positive	5.86_400.28	No information	No information	[M+H]+	400.276	5.86	5900.37	11323.2	5381.34	12185.3	13042.9	14644.8	4582.42	6204.81
755	Positive	5.86_399.77	No information	No information	[M+H]+	399.77	5.86	20551.9	22868.5	22814	23513	22238.1	24935.7	20745	23513.8
756	Positive	5.86_1185.85	No information	No information	[M+H]+	1185.85	5.86	5055.97	5250.64	4323.71	3727.78	4199.5	3869.07	3911.65	3343.02
757	Positive	5.87_771.06	No information	No information	[M+H]+	771.058	5.87	14826	12056.6	13876.8	8597.45	8658.06	9747.85	14309.9	12890.8
758	Positive	5.87_780.06	No information	No information	[M+H]+	780.058	5.87	12193.3	12919.5	14059.1	13122.8	8843.44	11054.9	9695.57	12453.1
759	Positive	5.87_918.54	No information	No information	[M+H]+	918.542	5.87	15181.9	18353.5	4289.27	17366	3398.58	25245.6	21570.6	20856.7
760	Positive	5.87_184.07	No information	No information	[M+H]+	184.073	5.87	23468.9	26182	28485	24281.7	7013.43	28614.5	23646.8	6862.66
761	Positive	5.87_760.82	No information	No information	[M+H]+	760.818	5.87	759836	801143	831601	822294	736230	778180	752299	742212
762	Positive	5.87_762.94	No information	No information	[M+H]+	762.938	5.87	33654.1	32157.5	36028.2	35187.4	30040.6	28424.3	35369.4	29191.3
763	Positive	5.88_784.81	No information	No information	[M+H]+	784.814	5.88	7985.22	8846.7	5626.5	9192.83	8810.16	9296.81	9388.44	8413.86
764	Positive	5.88_828.56	No information	No information	[M+H]+	828.559	5.88	8478.95	9558.58	1782.97	3958.83	4762.76	11337.2	4774.08	3163.84
765	Positive	5.89_1175.86	No information	No information	[M+H]+	1175.86	5.89	8520.82	7030.33	9143.82	8897.36	5680.14	5415.47	5491.54	6061.46
766	Positive	5.89_793.56	No information	No information	[M+H]+	793.559	5.89	61282.2	39759.4	74305.4	58958.1	82756.6	80578.5	43954.4	87870.7
767	Positive	5.90_773.57	No information	No information	[M+H]+	773.571	5.9	25860.8	11752.5	13728.9	15382.1	18290.5	27822.9	15685.9	14293.6
768	Positive	5.90_807.57	No information	No information	[M+H]+	807.574	5.9	14040.9	16306.3	16847.1	20227.3	7992.6	8014.28	8973.2	18407.1
769	Positive	5.90_1199.35	No information	No information	[M+H]+	1199.35	5.9	3593.96	3352.3	3438.3	3638.92	3172.8	2709.27	2764.2	2564.86
770	Positive	5.91_808.07	No information	No information	[M+H]+	808.074	5.91	12013.6	12693	16338.5	14609	13264	13779.5	14953.7	15716.8
771	Positive	5.91_785.08	No information	No information	[M+H]+	785.077	5.91	3817.27	2806.52	6921.18	5707.2	3581.58	4924.55	4140.15	5457.36
772	Positive	5.92_795.58	No information	No information	[M+H]+	795.576	5.92	71019.1	73826	35854	73329.4	31644.8	35610.2	73940.4	34832.9
773	Positive	5.92_520.51	No information	No information	[M+H]+	520.509	5.92	28821.5	33223.1	36354.4	36609.2	34318.5	17133.1	16816.1	18529.9
774	Positive	5.93_1188.87	No information	No information	[M+H]+	1188.87	5.93	5368.26	4832.14	5221.27	4498.67	3759.83	3237.01	3729.82	3409.57
775	Positive	5.94_560.50	No information	No information	[M+H]+	560.502	5.94	36428.1	39802.6	44416.3	49647.5	49861.7	54455.4	46834.1	44682.8
776	Positive	5.95_944.56	No information	No information	[M+H]+	944.557	5.95	8135.26	9146.55	9220.81	9497.19	9592.07	4596.25	3378.46	9176.66
777	Positive	5.95_412.78	No information	No information	[M+H]+	412.778	5.95	3810.29	3930.43	3665.23	2503.7	2778.28	4093.05	3228.58	4740.64
778	Positive	6.01_657.58	No information	No information	[M+H]+	657.582	6.01	1385.24	1717.14	1187.3	1410.69	2336.23	2141.64	1503.72	2096.43
779	Positive	6.02_577.52	No information	No information	[M+H]+	577.519	6.02	4492.45	4527.97	3685.49	5278.44	3662.39	5651.73	4226.15	4203.09
780	Positive	6.07_902.58	No information	No information	[M+H]+	902.584	6.07	7707.82	5058.65	6153.28	5340.64	5979.6	8848.85	10491.7	5910.44
781	Positive	6.08_816.57	No information	No information	[M+H]+	816.567	6.08	21241	20981	22508	23864	22164.4	20986.9	21926.8	22116.1
782	Positive	6.18_783.56	No information	No information	[M+H]+	783.555	6.18	22263.4	23265.5	25200.7	24599.4	21223.3	23702.3	22764.7	24660.5
783	Positive	6.18_777.57	No information	No information	[M+H]+	777.566	6.18	40034.3	32299.8	71993.6	35327.3	43238	46428.8	45362.3	46106
784	Positive	6.20_721.57	No information	No information	[M+H]+	721.572	6.2	94583.9	96983.6	93304.2	90093.3	72501.4	75080.2	80476.2	77834
785	Positive	6.28_633.58	No information	No information	[M+H]+	633.581	6.28	481.521	707.563	859.069	724.23	929.262	546.149	432.443	775.601
786	Positive	6.29_722.59	No information	No information	[M+H]+	722.586	6.29	21139.8	30571.9	22200	20840.5	8529.72	24064.3	24236.5	15568.3
787	Positive	6.37_561.52	No information	No information	[M+H]+	561.522	6.37	1760.34	1598.49	1503.37	1515.11	1730.19	1524.92	1631.49	1789.26
788	Positive	6.41_659.60	No information	No information	[M+H]+	659.596	6.41	888.022	744.236	1011.03	1264.07	1216.83	1650.72	1267.85	0
789	Positive	6.43_537.40	No information	No information	[M+H]+	537.396	6.43	76989.2	14021.8	14735.9	10841.2	18506.8	16448.9	13125.6	12553
790	Positive	6.47_563.47	No information	No information	[M+H]+	563.465	6.47	2601.26	2836.72	2188.19	3334.57	4558.37	4884.66	2218.73	5541.83
791	Positive	6.52_785.61	No information	No information	[M+H]+	785.607	6.52	68834.8	61495.4	64760.4	62717	67142.1	65442.8	77289.4	79408.2
792	Positive	6.53_639.50	No information	No information	[M+H]+	639.495	6.53	7470.55	8736.68	9415.31	9521.62	9611.09	6421.86	10636.6	13697.2
793	Positive	6.56_413.79	No information	No information	[M+H]+	413.785	6.56	5868.97	4115.95	3337	2965.79	3455.62	4439.76	3162.24	3074.25
794	Positive	6.56_946.57	No information	No information	[M+H]+	946.573	6.56	3684.68	3196.98	2913.54	3432.32	3755.07	3286.1	4516.08	4476.98
795	Positive	6.57_824.10	No information	No information	[M+H]+	824.105	6.57	2318.63	2148.58	1410.17	1812.8	1540.06	1264.12	1641.32	1561.44
796	Positive	6.57_868.56	No information	No information	[M+H]+	868.562	6.57	2393.65	1719.29	3774.64	3390.11	5654	6289.92	6982.98	5943.71
797	Positive	6.58_790.86	No information	No information	[M+H]+	790.864	6.58	10952.9	9694.48	11966.2	8624.11	8120.94	8575.77	6651.27	8882.29
798	Positive	6.58_823.61	No information	No information	[M+H]+	823.608	6.58	5682.29	4940	0	5978.23	6452.55	7863.94	8285.22	7187.75
799	Positive	6.59_894.57	No information	No information	[M+H]+	894.57	6.59	3928.93	3278.95	3884.05	4001.04	3151.41	2785.98	2965.68	3030.73
800	Positive	6.66_589.51	No information	No information	[M+H]+	589.514	6.66	4771.59	5188.08	4311.55	3816.65	5052.71	4258.74	3609.43	3880.56
801	Positive	6.67_769.56	No information	No information	[M+H]+	769.564	6.67	11350.6	14198.7	18293.7	17843.6	14243.1	14813.5	17668.7	15586.2
802	Positive	6.70_631.47	No information	No information	[M+H]+	631.473	6.7	14201.4	14021.8	12150.6	11776.5	14673.3	14117	13130.5	11406.2
803	Positive	6.74_614.55	No information	No information	[M+H]+	614.548	6.74	1402.69	0	1819.44	0	0	0	2014.79	0
804	Positive	7.08_946.72	No information	No information	[M+H]+	946.718	7.08	2418.07	1397.87	2834.52	3085.75	3191.81	5268.19	5174.58	4689.44
805	Positive	7.13_836.67	No information	No information	[M+H]+	836.665	7.13	3210.14	4271.27	2601.52	5889.37	10307.4	15368.9	22931.8	23726.2
806	Positive	7.18_789.66	No information	No information	[M+H]+	789.665	7.18	10108.4	15480.1	10780.9	5853.82	19464.6	21763.1	20324.8	9747.48
807	Positive	7.21_1186.02	No information	No information	[M+H]+	1186.02	7.21	3641.06	3753.54	2309.76	2736.97	3244.1	3187.92	2484.09	2610.93
808	Positive	7.24_633.49	No information	No information	[M+H]+	633.486	7.24	21455.6	21451.2	16695.1	15477.6	23697.4	23518.2	16769.5	18591.4
809	Positive	7.25_683.50	No information	No information	[M+H]+	683.5	7.25	16185	17624.4	20941.8	20589.5	22176.3	20443.8	19034.9	21330.3
810	Positive	7.25_667.53	No information	No information	[M+H]+	667.526	7.25	19238.2	20694.1	21886	21686.9	25717.5	22186.6	20880.1	23454.9
811	Positive	7.31_659.50	No information	No information	[M+H]+	659.5	7.31	2608.24	8945.93	3351.18	2561.46	3082.49	4286.35	2651.17	1988.92
812	Positive	7.35_817.65	No information	No information	[M+H]+	817.652	7.35	9171.58	9414.04	11684.6	11403.3	8137.58	18360.4	11405.7	16172.4
813	Positive	7.35_576.57	No information	No information	[M+H]+	576.57	7.35	1160.19	1186.46	1440.56	1377.37	1404.59	1675.27	1262.93	1786.7
814	Positive	7.44_642.58	No information	No information	[M+H]+	642.579	7.44	2519.26	1518.67	3245.82	3219.05	2994.55	3372.01	2823.17	998.298
815	Positive	7.56_1136.80	No information	No information	[M+H]+	1136.8	7.56	20810.1	19309.1	21243.7	20489.5	10440.5	5927.87	10833.2	9368.64
816	Positive	7.82_577.52	No information	No information	[M+H]+	577.516	7.82	1437.58	1745.18	1742.45	1683.95	1696.91	1985.16	1550.41	1748.3
817	Positive	7.89_645.54	No information	No information	[M+H]+	645.542	7.89	3499.75	5265.74	2765.63	4220.97	5929.69	5105.58	5963.29	5257.7
818	Positive	7.90_661.52	No information	No information	[M+H]+	661.517	7.9	3023.46	4137.52	4445.28	1848.34	3548.31	3948.84	1712.57	4599.85
819	Positive	7.92_671.57	No information	No information	[M+H]+	671.573	7.92	0	1475.53	1248.08	806.428	1898.93	1138.32	1390.7	1031.57
820	Positive	7.95_687.54	No information	No information	[M+H]+	687.544	7.95	1373.03	2262.91	0	1217.42	0	2089.48	0	2408.71
821	Positive	7.97_672.59	No information	No information	[M+H]+	672.591	7.97	0	3199.13	0	2521.48	2954.15	0	3358.81	3253.43
822	Positive	8.00_686.58	No information	No information	[M+H]+	686.583	8	2964.14	2659.83	7650.58	3214.6	6504.83	4246.46	4326.89	14454.8
823	Positive	8.01_645.60	No information	No information	[M+H]+	645.596	8.01	1786.51	8059.32	9680.73	9332.79	7006.3	6225.49	3661.03	7668.98
824	Positive	8.03_660.57	No information	No information	[M+H]+	660.57	8.03	3170.01	3727.65	2431.33	2425.95	1713.55	3881.34	5113.15	2454.79
825	Positive	9.29_885.68	No information	No information	[M+H]+	885.681	9.29	5150.18	4827.82	1872.12	2139.37	2785.41	3737.13	4751.96	4372.03
826	Positive	9.29_901.65	No information	No information	[M+H]+	901.653	9.29	3276.43	3035.19	2508.32	2159.36	10084	3921.23	4830.59	4814.87
827	Positive	9.32_759.59	No information	No information	[M+H]+	759.59	9.32	1050.27	1205.88	982.661	1152.99	1518.67	1546.4	1309.62	1187.72
828	Positive	9.39_785.60	No information	No information	[M+H]+	785.605	9.39	1123.55	1110.96	883.382	924.171	1685.03	1445.15	941.055	550.344
829	Positive	9.74_901.65	No information	No information	[M+H]+	901.649	9.74	37795.9	40227.6	43243.2	45328.8	42646.2	43603	45787.4	48281.8
830	Positive	9.75_907.73	No information	No information	[M+H]+	907.729	9.75	14630.6	15253.6	18297.8	17896.9	15942.4	12457.1	18297.8	16587.1
831	Positive	9.80_761.60	No information	No information	[M+H]+	761.604	9.8	2941.46	3076.17	2567.08	2765.85	2935.14	3700.32	2860.02	2979.54
832	Positive	9.84_787.62	No information	No information	[M+H]+	787.621	9.84	2829.81	2556.29	759.79	1815.02	1319.03	1948.34	1606.92	2014.51
833	Positive	9.95_839.65	No information	No information	[M+H]+	839.651	9.95	4628.53	916.812	2481.98	2070.5	3510.28	2380.97	1324.36	1415.54
834	Positive	10.03_889.67	No information	No information	[M+H]+	889.671	10.03	13076.1	11614.4	2036.24	3401.21	3769.33	3077.46	2275.24	2529.02
835	Positive	10.03_873.70	No information	No information	[M+H]+	873.697	10.03	10790.6	10154	2368.52	1506.22	3505.53	2558.92	3373.55	2997.45
836	Positive	10.06_915.69	No information	No information	[M+H]+	915.686	10.06	27970.1	24626.7	12590.2	11772.1	16866.9	12957.2	4747.05	2708.2
837	Positive	10.14_909.70	No information	No information	[M+H]+	909.698	10.14	0	0	634.171	0	0	868.316	0	1069.97
838	Positive	10.16_893.72	No information	No information	[M+H]+	893.716	10.16	0	0	0	1068.57	0	1506.51	0	957.342
839	Positive	10.16_967.71	No information	No information	[M+H]+	967.715	10.16	21931.9	20163.4	12675.3	13153.9	21470.5	16212.7	10926.6	10561.5
840	Positive	10.18_941.73	No information	No information	[M+H]+	941.726	10.18	0	0	0	0	0	0	1609.38	0
841	Positive	10.27_789.64	No information	No information	[M+H]+	789.636	10.27	2995.55	2907.91	1523.63	3101.3	3441.36	2951.66	2474.26	3040.97
842	Positive	10.28_575.50	No information	No information	[M+H]+	575.503	10.28	3475.32	3397.6	1509.45	2297.1	3641	3936.57	2491.46	3926.64
843	Positive	10.28_917.70	No information	No information	[M+H]+	917.701	10.28	30913.3	31065.9	16077.2	15046.7	19980.3	16194.2	3857.59	4167.25
844	Positive	10.29_603.53	No information	No information	[M+H]+	603.534	10.29	2660.58	1246.86	1398.01	1421.8	1887.04	3411.9	3346.52	2772.2
845	Positive	10.29_735.55	No information	No information	[M+H]+	735.547	10.29	13901.3	14138.3	12035.1	11916.5	37942.9	39970.2	23403.5	23114.4
846	Positive	10.31_943.72	No information	No information	[M+H]+	943.715	10.31	8573.16	27707.1	15542.3	15970.8	22765.7	18909.7	4194.21	4722.72
847	Positive	10.32_835.75	No information	No information	[M+H]+	835.75	10.32	751.94	1005.26	358.621	0	539.495	926.613	690.435	534.985
848	Positive	10.35_861.76	No information	No information	[M+H]+	861.764	10.35	1076.44	1000.94	415.352	637.589	777.158	635.129	658.493	719.287
849	Positive	10.46_731.65	No information	No information	[M+H]+	731.653	10.46	422.203	567.345	589.597	453.199	734.378	524.672	734.662	760.242
850	Positive	10.48_757.67	No information	No information	[M+H]+	757.669	10.48	481.521	0	0	637.589	710.612	1080.03	520.898	450.514
851	Positive	10.48_945.72	No information	No information	[M+H]+	945.718	10.48	21624.8	15700.1	10817.4	11909.8	12767.3	9790.8	6076.32	6117.78
852	Positive	10.50_917.70	No information	No information	[M+H]+	917.703	10.5	39940.1	39916.9	22056.2	23302	21144.9	17924.7	4459.57	4180.05
853	Positive	10.53_969.73	No information	No information	[M+H]+	969.732	10.53	28551	27789.1	18289.7	17777	29082.8	24650.4	12012.6	12640
854	Positive	10.56_995.75	No information	No information	[M+H]+	995.753	10.56	2908.32	2737.49	8621.08	3336.79	15241.3	13709	7869.98	8122.05
855	Positive	10.56_894.71	No information	No information	[M+H]+	894.705	10.56	3925.44	3255.22	2668.38	2643.66	3612.48	3577.59	3904.27	1917.24
856	Positive	10.57_979.79	No information	No information	[M+H]+	979.788	10.57	0	10128.1	6983.99	4809.69	13530.1	6986.42	5395.71	0
857	Positive	10.60_881.73	No information	No information	[M+H]+	881.73	10.6	0	0	0	0	0	0	1503.72	0
858	Positive	10.60_921.73	No information	No information	[M+H]+	921.728	10.6	11029.6	9392.47	10112.3	10763.5	9741.8	10149.8	4695.45	3417.25
859	Positive	10.63_577.52	No information	No information	[M+H]+	577.519	10.63	101475	80735.6	94710.3	85483.6	58241.7	44811.9	79908.6	65603.5
860	Positive	10.64_603.53	No information	No information	[M+H]+	603.535	10.64	21174.7	17572.6	22384.4	20649.4	19457.5	16203.5	23177.5	21092.2
861	Positive	10.66_859.72	No information	No information	[M+H]+	859.716	10.66	1212.53	1128.22	863.121	1101.9	1209.7	1257.98	543.011	744.884
862	Positive	10.67_945.73	No information	No information	[M+H]+	945.731	10.67	80755.9	76293.9	40973.9	38757.4	54218	44124.6	22767.2	22640.9
863	Positive	10.68_971.74	No information	No information	[M+H]+	971.745	10.68	25049.5	24400.1	15588.9	15957.5	27568.9	22364.5	12958.6	12686.1
864	Positive	10.68_885.73	No information	No information	[M+H]+	885.734	10.68	1441.07	1350.41	1055.6	1166.32	1361.81	1230.37	810.831	972.701
865	Positive	10.70_878.74	No information	No information	[M+H]+	878.742	10.7	16710.2	14720.8	8533.96	8290.88	8101.93	6458.68	3823.19	3898.48
866	Positive	10.70_955.77	No information	No information	[M+H]+	955.772	10.7	36039	32375.3	16486.4	15930.8	31126.7	22978.2	12496.6	12793.6
867	Positive	10.72_817.67	No information	No information	[M+H]+	817.668	10.72	13346.5	14144.8	9429.5	8901.81	9523.15	6136.51	3579.94	5646.78
868	Positive	10.72_801.69	No information	No information	[M+H]+	801.694	10.72	22272.1	23136	12150.6	11429.9	13380.4	7707.46	3420.23	5918.12
869	Positive	10.72_846.74	No information	No information	[M+H]+	846.74	10.72	3492.77	3246.59	1669.51	1752.81	2115.2	1988.23	884.543	1709.91
870	Positive	10.74_843.68	No information	No information	[M+H]+	843.684	10.74	49378.6	52316.5	24850.2	24832.6	33241.9	21864.4	10897.1	10047
871	Positive	10.74_934.87	No information	No information	[M+H]+	934.874	10.74	1852.81	2060.13	1321.02	873.075	1038.59	1257.98	938.598	808.877
872	Positive	10.75_863.78	No information	No information	[M+H]+	863.782	10.75	1165.42	2482.94	988.74	1017.48	1359.43	0	616.723	750.003
873	Positive	10.76_523.47	No information	No information	[M+H]+	523.472	10.76	1535.28	1665.36	794.234	1359.6	1585.21	1126.05	729.748	750.003
874	Positive	10.78_577.52	No information	No information	[M+H]+	577.518	10.78	19869.7	22249.4	12282.3	16868.3	12444	10429	11771.8	18404.5
875	Positive	10.79_960.89	No information	No information	[M+H]+	960.894	10.79	2109.27	1766.75	721.294	0	1364.19	1537.2	437.357	872.871
876	Positive	10.79_849.01	No information	No information	[M+H]+	849.015	10.79	0	0	2384.73	2619.22	2533.49	2172.32	0	1587.04
877	Positive	10.80_889.80	No information	No information	[M+H]+	889.797	10.8	2147.65	3473.1	1193.38	1752.81	2070.04	1003.32	0	860.072
878	Positive	10.80_851.14	No information	No information	[M+H]+	851.14	10.8	682.154	422.812	784.103	757.553	1223.96	702.63	589.695	540.105
879	Positive	10.83_875.03	No information	No information	[M+H]+	875.035	10.83	0	3889.44	2362.44	1221.86	3940.45	2341.08	1304.7	1052.05
880	Positive	10.83_877.16	No information	No information	[M+H]+	877.157	10.83	1008.4	957.799	747.633	697.571	884.106	871.384	555.296	499.149
881	Positive	10.84_986.91	No information	No information	[M+H]+	986.911	10.84	1341.63	1210.19	761.816	797.541	953.028	957.296	528.269	0
882	Positive	10.85_915.81	No information	No information	[M+H]+	915.813	10.85	4321.47	4148.31	1294.68	1552.87	2172.24	2064.94	889.457	665.532
883	Positive	10.90_921.73	No information	No information	[M+H]+	921.731	10.9	43879.5	42755.8	17718.3	4958.53	31808.8	9873.64	12160	6637.4
884	Positive	10.92_481.46	No information	No information	[M+H]+	481.462	10.92	675.176	634.218	747.633	688.685	793.794	760.927	680.607	596.419
885	Positive	10.93_997.77	No information	No information	[M+H]+	997.765	10.93	2983.34	1570.45	1817.42	1617.3	3531.67	2561.99	2771.57	959.902
886	Positive	10.93_955.78	No information	No information	[M+H]+	955.779	10.93	25860.8	22389.6	12843.5	11765.4	15208	13098.4	7985.46	6885.7
887	Positive	10.93_971.75	No information	No information	[M+H]+	971.751	10.93	20171.5	20609.9	12296.4	12471.9	15490.9	5599.57	3341.61	4717.6
888	Positive	10.94_509.49	No information	No information	[M+H]+	509.493	10.94	703.09	342.996	534.892	557.613	1090.87	810.019	641.294	698.809
889	Positive	10.98_883.72	No information	No information	[M+H]+	883.719	10.98	29360.6	27713.6	12053.3	11356.6	14000.7	11797.4	2351.41	5705.66
890	Positive	10.99_561.52	No information	No information	[M+H]+	561.525	10.99	558.285	543.616	0	928.614	888.859	1040.14	805.917	860.072
891	Positive	11.00_535.51	No information	No information	[M+H]+	535.509	11	472.798	0	822.599	657.583	734.378	1070.82	896.828	0
892	Positive	11.01_947.75	No information	No information	[M+H]+	947.747	11.01	11717	13243.1	5883.81	4349.82	40542.9	32474.4	16845.6	16817.5
893	Positive	11.04_929.82	No information	No information	[M+H]+	929.822	11.04	5692.76	0	2694.72	0	0	2350.28	1127.79	1515.37
894	Positive	11.04_838.75	No information	No information	[M+H]+	838.745	11.04	1353.84	1305.11	0	1370.7	1948.84	1957.55	1125.34	1023.9
895	Positive	11.05_186.06	No information	No information	[M+H]+	186.058	11.05	125670	11588.5	15252.5	11958.7	15528.9	18786.9	15575.3	21204.9
896	Positive	11.06_837.74	No information	No information	[M+H]+	837.745	11.06	0	0	820.573	599.822	2205.51	1488.1	798.546	1853.25
897	Positive	11.06_999.78	No information	No information	[M+H]+	999.776	11.06	2018.55	2573.55	2184.14	1372.93	11203.4	4396.81	2307.18	2247.45
898	Positive	11.07_983.80	No information	No information	[M+H]+	983.804	11.07	1973.19	3693.13	1649.25	1743.93	11388.8	5301.94	2970.59	2298.65
899	Positive	11.07_887.75	No information	No information	[M+H]+	887.748	11.07	2585.56	2946.74	1355.46	3501.18	3997.49	2068	1589.72	1802.06
900	Positive	11.07_913.76	No information	No information	[M+H]+	913.764	11.07	3902.76	2025.62	3239.74	3210.16	4308.83	2420.85	1921.42	2334.48
901	Positive	11.12_941.83	No information	No information	[M+H]+	941.833	11.12	3613.15	6335.71	3020.92	2856.93	4465.69	3009.96	1916.51	1658.71
902	Positive	11.14_845.70	No information	No information	[M+H]+	845.699	11.14	28509.2	30735.9	21351.1	21031.5	15780.8	15439.5	9987.96	9143.39
903	Positive	11.15_871.72	No information	No information	[M+H]+	871.716	11.15	108557	113299	60084.2	59462.4	66930.6	54375.6	28489.7	24847.4
904	Positive	11.15_856.74	No information	No information	[M+H]+	856.744	11.15	89201.7	106622	52362.7	31086.3	70222.3	35266.5	15791.6	14513.7
905	Positive	11.16_853.15	No information	No information	[M+H]+	853.154	11.16	1547.5	1249.02	575.414	610.93	553.755	898.999	560.211	552.904
906	Positive	11.16_988.93	No information	No information	[M+H]+	988.925	11.16	2889.12	2077.39	938.087	804.206	1656.51	1156.73	0	542.665
907	Positive	11.17_879.18	No information	No information	[M+H]+	879.175	11.17	235.526	1639.48	336.334	906.398	881.729	748.654	751.862	0
908	Positive	11.17_917.83	No information	No information	[M+H]+	917.827	11.17	8604.57	7526.49	1973.43	2374.85	4403.89	2500.63	1864.91	975.26
909	Positive	11.17_851.03	No information	No information	[M+H]+	851.035	11.17	0	0	4029.92	4794.13	5456.74	3221.67	1508.64	1384.82
910	Positive	11.19_905.20	No information	No information	[M+H]+	905.196	11.19	1165.42	910.34	658.484	708.679	472.949	0	683.064	575.941
911	Positive	11.19_877.05	No information	No information	[M+H]+	877.053	11.19	0	0	5095.66	4814.13	0	4620.79	1872.28	1215.88
912	Positive	11.21_960.82	No information	No information	[M+H]+	960.822	11.21	3260.73	4631.52	3172.88	2623.67	2894.73	5949.35	2675.74	1448.81
913	Positive	11.24_884.79	No information	No information	[M+H]+	884.793	11.24	6146.37	0	3085.76	3558.95	0	1945.27	1680.63	1850.69
914	Positive	11.25_629.55	No information	No information	[M+H]+	629.551	11.25	612.369	636.375	597.701	737.559	0	883.657	653.579	532.426
915	Positive	11.25_837.74	No information	No information	[M+H]+	837.743	11.25	971.765	893.083	1162.98	908.62	2067.67	1552.54	882.086	593.859
916	Positive	11.26_910.81	No information	No information	[M+H]+	910.809	11.26	0	0	2717.01	2543.69	2825.81	1874.7	1312.07	2042.67
917	Positive	11.26_811.74	No information	No information	[M+H]+	811.738	11.26	662.963	785.223	830.703	757.553	0	932.749	697.806	857.512
918	Positive	11.27_369.35	No information	No information	[M+H]+	369.352	11.27	10963.3	8695.69	2662.3	3989.93	11441.1	6869.82	4506.26	1927.48
919	Positive	11.29_689.56	No information	No information	[M+H]+	689.564	11.29	11757.1	11994.1	6276.88	7462.23	17553.8	19219.5	7444.9	7602.42
920	Positive	11.30_856.74	No information	No information	[M+H]+	856.741	11.3	43415.4	51537.8	10758.6	11350	14728	20324.1	5494	9220.18
921	Positive	11.30_787.72	No information	No information	[M+H]+	787.716	11.3	1374.78	1214.51	996.844	1826.13	6060.4	0	1226.07	675.771
922	Positive	11.31_936.82	No information	No information	[M+H]+	936.822	11.31	0	0	0	0	0	0	0	714.167
923	Positive	11.32_523.47	No information	No information	[M+H]+	523.473	11.32	451.862	634.218	990.766	562.056	972.041	549.218	904.2	877.99
924	Positive	11.32_871.75	No information	No information	[M+H]+	871.752	11.32	10017.7	13791	0	7653.29	5784.71	0	4014.84	0
925	Positive	11.33_803.69	No information	No information	[M+H]+	803.689	11.33	874.065	1305.11	1102.2	1013.03	817.56	975.705	945.97	729.525
926	Positive	11.33_949.76	No information	No information	[M+H]+	949.762	11.33	21980.7	21237.7	5614.34	4067.68	20926.2	1598.56	2688.03	2692.84
927	Positive	11.33_509.49	No information	No information	[M+H]+	509.493	11.33	692.622	645.004	522.735	768.661	2141.34	822.292	687.978	504.268
928	Positive	11.35_829.71	No information	No information	[M+H]+	829.706	11.35	4621.55	2344.88	1920.75	2876.93	1521.04	3396.56	1960.74	1866.05
929	Positive	11.36_589.56	No information	No information	[M+H]+	589.555	11.36	415.224	338.681	534.892	533.175	853.21	1021.73	484.042	880.55
930	Positive	11.37_865.79	No information	No information	[M+H]+	865.789	11.37	0	23136	9946.15	9710.46	3488.89	6673.45	3469.37	3366.06
931	Positive	11.39_857.74	No information	No information	[M+H]+	857.744	11.39	2573.34	2735.34	2348.26	1828.35	2668.95	1896.18	2400.55	1080.21
932	Positive	11.39_866.78	No information	No information	[M+H]+	866.779	11.39	0	0	1373.7	1954.98	4503.71	3071.32	2044.28	1264.51
933	Positive	11.39_839.75	No information	No information	[M+H]+	839.749	11.39	0	0	0	2274.88	10174.3	0	2390.72	1947.96
934	Positive	11.39_921.79	No information	No information	[M+H]+	921.79	11.39	11223.3	11301.6	4899.12	2832.49	3441.36	2896.43	2692.94	2805.47
935	Positive	11.41_913.82	No information	No information	[M+H]+	913.824	11.41	0	0	0	0	0	0	921.399	724.406
936	Positive	11.41_1001.79	No information	No information	[M+H]+	1001.79	11.41	1873.74	2051.5	1124.49	1479.56	12567.6	4985.91	2489.01	3611.79
937	Positive	11.42_936.83	No information	No information	[M+H]+	936.827	11.42	1824.89	0	1051.55	0	0	1503.44	1385.78	975.26
938	Positive	11.44_947.81	No information	No information	[M+H]+	947.812	11.44	4591.89	2759.07	2139.57	2001.63	3244.1	1951.41	1289.96	1264.51
939	Positive	11.45_1027.81	No information	No information	[M+H]+	1027.81	11.45	1505.62	1520.83	1183.25	2810.28	1635.12	2776.77	2255.58	1400.18
940	Positive	11.45_1011.84	No information	No information	[M+H]+	1011.84	11.45	2013.32	1415.13	891.487	2401.51	2576.27	5651.73	1801.03	3998.31
941	Positive	11.45_941.79	No information	No information	[M+H]+	941.795	11.45	2458.2	2362.14	1847.81	1810.57	1894.17	1350.03	1095.85	1190.28
942	Positive	11.50_886.82	No information	No information	[M+H]+	886.82	11.5	0	0	1762.71	0	0	892.862	471.756	0
943	Positive	11.52_885.78	No information	No information	[M+H]+	885.781	11.52	30646.4	26613.4	13931.5	12765.1	15075	9968.76	5351.49	5470.16
944	Positive	11.52_912.83	No information	No information	[M+H]+	912.828	11.52	0	0	2484.01	3063.54	3222.71	2172.32	1867.37	0
945	Positive	11.54_907.22	No information	No information	[M+H]+	907.216	11.54	847.895	959.956	648.354	704.236	729.625	641.265	700.263	0
946	Positive	11.55_905.09	No information	No information	[M+H]+	905.088	11.55	0	1408.65	2155.78	2052.73	4819.8	1567.88	889.457	473.552
947	Positive	11.55_605.55	No information	No information	[M+H]+	605.551	11.55	1355.59	2021.3	1169.06	1566.2	1473.51	1902.32	1034.42	1069.97
948	Positive	11.55_879.07	No information	No information	[M+H]+	879.067	11.55	3562.56	4510.72	2830.47	2819.16	3650.5	1911.52	631.465	770.481
949	Positive	11.55_631.57	No information	No information	[M+H]+	631.567	11.55	532.115	845.624	538.944	642.032	886.483	813.088	1125.34	747.444
950	Positive	11.56_933.11	No information	No information	[M+H]+	933.112	11.56	1045.04	802.48	571.362	477.636	943.522	0	432.443	560.583
951	Positive	11.56_873.73	No information	No information	[M+H]+	873.732	11.56	35534.8	34756.9	22581	22815.5	13325.8	13307	4909.21	8577.68
952	Positive	11.58_894.84	No information	No information	[M+H]+	894.837	11.58	1858.04	1540.24	970.505	1008.59	991.054	530.808	835.402	396.759
953	Positive	11.59_603.53	No information	No information	[M+H]+	603.535	11.59	1437.58	1382.77	806.39	850.859	1406.96	1448.22	1314.53	1139.08
954	Positive	11.62_888.83	No information	No information	[M+H]+	888.832	11.62	547.817	914.655	0	0	781.911	714.903	781.346	0
955	Positive	11.63_938.84	No information	No information	[M+H]+	938.839	11.63	2472.16	2120.53	1527.68	1768.36	1535.3	1276.39	751.862	837.034
956	Positive	11.63_977.79	No information	No information	[M+H]+	977.792	11.63	3477.07	3803.15	2609.62	2750.3	12251.5	2049.59	1798.57	1707.35
957	Positive	11.66_1003.81	No information	No information	[M+H]+	1003.81	11.66	7184.43	3982.2	1744.48	2565.91	10188.6	4001	2211.36	3089.6
958	Positive	11.69_859.74	No information	No information	[M+H]+	859.741	11.69	2377.95	2519.62	1787.03	2188.24	3911.93	1297.87	1233.45	1215.88
959	Positive	11.71_369.35	No information	No information	[M+H]+	369.351	11.71	2910.06	2215.45	1205.53	1655.07	3807.36	3421.1	2039.36	2111.78
960	Positive	11.71_509.49	No information	No information	[M+H]+	509.493	11.71	743.217	563.03	808.416	733.116	784.288	828.429	739.576	647.614
961	Positive	11.71_589.56	No information	No information	[M+H]+	589.556	11.71	601.901	1113.12	881.356	810.871	1770.59	987.978	805.917	637.375
962	Positive	11.71_551.50	No information	No information	[M+H]+	551.504	11.71	900.235	1223.14	628.093	619.816	1658.89	1132.19	859.972	906.147
963	Positive	11.71_563.54	No information	No information	[M+H]+	563.541	11.71	1708	1408.65	952.27	1615.08	4140.09	1251.85	1039.34	1108.37
964	Positive	11.72_577.52	No information	No information	[M+H]+	577.52	11.72	2405.86	2144.26	1906.57	1941.65	2666.58	2064.94	1914.05	1912.12
965	Positive	11.72_831.72	No information	No information	[M+H]+	831.721	11.72	1437.58	2677.09	2607.6	1497.33	4049.78	1699.81	1965.65	1909.56
966	Positive	11.72_857.74	No information	No information	[M+H]+	857.737	11.72	6673.25	4657.41	2735.24	3630.04	18685.1	3510.08	1872.28	1538.4
967	Positive	11.75_888.84	No information	No information	[M+H]+	888.839	11.75	1828.38	0	1138.67	1512.89	4056.91	1110.71	761.69	762.802
968	Positive	11.78_893.80	No information	No information	[M+H]+	893.802	11.78	0	0	2512.37	2425.95	4211.39	1951.41	1744.52	2226.97
969	Positive	11.81_121.05	No information	No information	[M+H]+	121.051	11.81	177130	13400.6	28886.2	20065.2	21891.1	23932.4	27040	23165.6
970	Positive	11.81_551.53	No information	No information	[M+H]+	551.527	11.81	678.665	1072.13	551.101	948.608	1086.12	1202.76	926.313	831.915
971	Positive	11.81_919.82	No information	No information	[M+H]+	919.824	11.81	4347.64	3779.42	3332.94	3647.81	6317.08	2991.55	1710.12	1983.8
972	Positive	11.82_914.85	No information	No information	[M+H]+	914.854	11.82	0	0	2463.74	984.153	3888.17	0	1592.18	1141.64
973	Positive	11.84_940.86	No information	No information	[M+H]+	940.862	11.84	4103.39	3421.33	2429.3	2183.8	4315.96	2212.21	1887.03	1715.02
974	Positive	11.85_876.83	No information	No information	[M+H]+	876.833	11.85	1465.5	0	915.8	1399.59	1853.77	987.978	0	811.437
975	Positive	11.85_953.79	No information	No information	[M+H]+	953.793	11.85	15806.4	16010.8	9275.51	10559.1	24538.7	6814.59	3132.76	5009.41
976	Positive	11.85_935.13	No information	No information	[M+H]+	935.128	11.85	1065.98	942.699	551.101	0	945.898	0	609.352	583.62
977	Positive	11.86_927.78	No information	No information	[M+H]+	927.777	11.86	32282.8	33617.9	18293.7	18439	20194.2	13089.2	6199.17	5690.3
978	Positive	11.86_881.84	No information	No information	[M+H]+	881.836	11.86	40111	33928.5	18123.5	16728.4	11968.7	9990.24	7467.02	5861.8
979	Positive	11.86_659.60	No information	No information	[M+H]+	659.597	11.86	675.176	714.035	751.685	557.613	1102.76	1761.18	987.74	691.129
980	Positive	11.87_607.56	No information	No information	[M+H]+	607.564	11.87	1120.06	1134.69	660.511	819.757	1100.38	895.93	557.754	780.72
981	Positive	11.87_901.76	No information	No information	[M+H]+	901.764	11.87	18456.6	21153.6	12217.4	12842.9	5860.77	4988.98	5611.93	3798.65
982	Positive	11.88_902.84	No information	No information	[M+H]+	902.84	11.88	0	0	0	0	0	1942.21	0	0
983	Positive	11.89_1005.82	No information	No information	[M+H]+	1005.82	11.89	5373.49	3427.8	3235.69	3714.45	9789.33	6164.12	4417.8	4446.27
984	Positive	11.89_979.81	No information	No information	[M+H]+	979.814	11.89	9482.12	9431.3	5879.76	5516.14	18571	7919.17	5572.62	3898.48
985	Positive	11.90_1031.84	No information	No information	[M+H]+	1031.84	11.9	3459.62	3928.27	2678.51	2237.11	7205.94	6056.74	3857.59	3890.8
986	Positive	11.94_605.55	No information	No information	[M+H]+	605.552	11.94	1845.83	1740.86	1941.01	1881.66	2718.86	2795.18	2508.66	1840.45
987	Positive	11.94_617.59	No information	No information	[M+H]+	617.588	11.94	1151.46	1216.66	838.808	1195.2	2253.04	536.945	670.778	877.99
988	Positive	11.94_859.75	No information	No information	[M+H]+	859.753	11.94	1943.53	2088.17	1985.58	1535.1	1839.51	840.702	923.856	647.614
989	Positive	11.95_579.54	No information	No information	[M+H]+	579.537	11.95	2227.91	2718.08	2637.99	2408.18	2659.45	2233.69	2321.93	1794.38
990	Positive	11.95_921.85	No information	No information	[M+H]+	921.85	11.95	12486.4	0	5995.25	5827.16	7707.41	4725.11	3405.49	0
991	Positive	11.95_591.57	No information	No information	[M+H]+	591.573	11.95	5089.12	4698.39	4360.18	3752.22	12021	3059.05	2287.53	1781.58
992	Positive	11.95_905.86	No information	No information	[M+H]+	905.857	11.95	2414.58	2892.81	1667.49	2494.82	2478.82	0	1238.36	0
993	Positive	11.95_537.52	No information	No information	[M+H]+	537.524	11.95	0	0	0	0	8256.41	0	0	0
994	Positive	11.96_925.83	No information	No information	[M+NH4]+	925.832	11.96	5415.36	5934.47	3069.55	2974.67	3082.49	2884.16	1567.61	1308.03
995	Positive	11.96_551.51	No information	No information	[M+H]+	551.506	11.96	1814.43	1628.69	2044.34	1581.75	1794.35	1862.43	1744.52	1474.41
996	Positive	11.97_750.71	No information	No information	[M+H]+	750.713	11.97	1783.02	1906.97	1349.39	1552.87	3731.31	3804.64	2132.73	1377.14
997	Positive	12.00_878.85	No information	No information	[M+H]+	878.848	12	4881.5	4635.83	3199.22	0	3460.37	0	0	0
998	Positive	12.01_661.61	No information	No information	[M+H]+	661.613	12.01	896.745	979.371	778.025	515.403	1566.2	991.046	1029.51	714.167
999	Positive	12.01_955.82	No information	No information	[M+H]+	955.816	12.01	4230.75	5119.05	2735.24	2656.99	3179.93	2328.81	2238.39	1533.28
1000	Positive	12.02_1007.84	No information	No information	[M+H]+	1007.84	12.02	3832.98	5311.04	2165.91	2519.25	4394.39	4120.67	2388.27	2293.53
1001	Positive	12.02_981.83	No information	No information	[M+H]+	981.827	12.02	5807.91	5384.38	3486.93	3605.6	5461.49	3448.72	2439.86	2006.84
1002	Positive	12.02_1033.86	No information	No information	[M+H]+	1033.86	12.02	2076.12	2465.69	1851.86	1948.31	3669.52	3574.52	1911.6	1546.08
1003	Positive	12.02_911.86	No information	No information	[M+H]+	911.858	12.02	2672.79	2564.92	2157.8	1630.63	1618.48	994.115	1039.34	1625.43
1004	Positive	12.03_633.58	No information	No information	[M+H]+	633.582	12.03	900.235	923.284	1701.93	950.829	1093.25	1264.12	1449.67	780.72
1005	Positive	12.04_1027.94	No information	No information	[M+H]+	1027.94	12.04	2744.32	2202.51	1389.91	1166.32	4370.62	3000.75	2641.34	0
1006	Positive	12.04_1043.90	No information	No information	[M+H]+	1043.9	12.04	5139.71	5002.56	4277.11	3781.1	4660.57	6639.7	4346.55	3778.17
1007	Positive	12.05_1005.90	No information	No information	[M+H]+	1005.9	12.05	2463.43	2105.43	1604.68	1843.9	3712.29	2006.64	1754.34	0
1008	Positive	12.06_896.85	No information	No information	[M+H]+	896.846	12.06	589.689	916.812	0	961.937	0	1399.12	926.313	962.462
1009	Positive	12.07_645.62	No information	No information	[M+H]+	645.618	12.07	1912.13	1559.66	1560.1	1926.1	1373.69	1469.69	1164.65	1494.89
1010	Positive	12.07_949.88	No information	No information	[M+H]+	949.881	12.07	10160.8	9670.75	6795.56	6980.15	8116.19	5421.61	4118.04	3906.16
1011	Positive	12.07_619.60	No information	No information	[M+H]+	619.603	12.07	3094.99	2586.49	2773.74	2568.13	3099.12	1877.77	1560.24	895.908
1012	Positive	12.08_593.59	No information	No information	[M+H]+	593.587	12.08	4572.7	4957.26	4834.29	5853.82	4144.84	3319.85	2882.14	2098.99
1013	Positive	12.10_1035.87	No information	No information	[M+H]+	1035.87	12.1	1383.5	1950.11	1314.94	1406.25	2262.55	2138.57	1405.44	1597.28
1014	Positive	12.11_983.85	No information	No information	[M+H]+	983.855	12.11	2269.78	2353.51	1351.41	1484	1119.39	1721.29	1179.39	977.82
1015	Positive	12.11_1092.98	No information	No information	[M+H]+	1092.98	12.11	2854.23	2616.69	1440.56	1914.99	8251.66	7535.63	4584.88	2657.01
1016	Positive	12.11_1009.86	No information	No information	[M+H]+	1009.86	12.11	2213.95	2985.57	0	1812.8	2666.58	2519.04	1061.45	1182.6
1017	Positive	12.12_1071.94	No information	No information	[M+H]+	1071.94	12.12	1629.49	1322.37	1085.99	1210.75	2490.71	2172.32	2120.45	1333.62
1018	Positive	12.12_633.60	No information	No information	[M+H]+	633.603	12.12	1432.35	1402.18	1169.06	1279.62	1000.56	561.491	1174.48	988.059
1019	Positive	12.12_369.35	No information	No information	[M+H]+	369.351	12.12	7625.82	8111.09	6317.4	6911.29	11505.3	8130.88	7508.79	5677.5
1020	Positive	12.12_980.92	No information	No information	[M+H]+	980.917	12.12	1076.44	908.183	644.302	1070.79	1532.93	1015.59	788.718	499.149
1021	Positive	12.13_1093.00	No information	No information	[M+H]+	1093	12.13	0	0	0	1699.5	3412.84	7099.94	0	2180.9
1022	Positive	12.15_673.66	No information	No information	[M+H]+	673.661	12.15	2163.35	2109.75	2392.83	2163.8	2274.43	1972.89	1366.13	767.922
1023	Positive	12.16_647.65	No information	No information	[M+H]+	647.645	12.16	6687.21	8186.59	6947.52	6244.82	3396.2	3172.58	2513.58	1379.7
1024	Positive	12.16_621.63	No information	No information	[M+H]+	621.628	12.16	6924.48	5975.46	4141.36	5711.64	2735.5	2092.55	2761.74	2055.47
1025	Positive	12.17_998.96	No information	No information	[M+H]+	998.957	12.17	4993.16	3479.57	4084.63	4296.5	3572.07	3709.52	2688.03	2311.44
1026	Positive	12.19_1095.00	No information	No information	[M+H]+	1095	12.19	1812.68	1935.01	1695.85	1508.44	5580.32	4918.41	4213.86	2552.06
1027	Positive	12.19_1057.99	No information	No information	[M+H]+	1057.99	12.19	1299.76	1145.48	0	1073.02	1815.74	2239.83	464.385	1292.67
1028	Positive	12.19_1009.95	No information	No information	[M+H]+	1009.95	12.19	704.835	776.594	534.892	562.056	857.963	1070.82	776.432	0
1029	Positive	12.19_1031.97	No information	No information	[M+H]+	1031.97	12.19	2672.79	2437.64	1882.25	1552.87	2771.15	2690.86	2044.28	1215.88
1030	Positive	12.22_675.66	No information	No information	[M+H]+	675.664	12.22	5879.44	5623.83	3178.96	4132.11	3239.35	2979.28	2977.96	1871.17
1031	Positive	12.22_369.35	No information	No information	[M+H]+	369.351	12.22	2208.71	2329.78	4951.8	1046.36	7172.67	7744.28	1953.37	1827.65
1032	Positive	12.23_1097.02	No information	No information	[M+H]+	1097.02	12.23	1421.88	1264.12	1276.45	1581.75	4035.52	3749.41	1243.27	1907.01
1033	Positive	12.23_649.65	No information	No information	[M+H]+	649.648	12.23	10371.9	9323.44	8225.99	7046.8	3679.02	3525.42	2860.02	1814.85
1034	Positive	12.28_1099.03	No information	No information	[M+H]+	1099.03	12.28	1325.93	1598.49	1009	1306.28	4035.52	2914.84	1882.11	1804.62
1035	Positive	12.43_1072.01	No information	No information	[M+H]+	1072.01	12.43	16223.4	20922.7	18950.2	19138.8	23638	26083.2	23027.6	22131.5
1036	Positive	12.43_369.35	No information	No information	[M+H]+	369.352	12.43	77945.3	92673.5	96343.4	106580	110059	120340	107415	100480
1037	Positive	12.43_659.63	No information	No information	[M+H]+	659.633	12.43	16903.8	17827.1	19835.6	18163.5	22689.7	25132.1	24155.4	20654.5
1038	Negative	5.23_544.45_5.24_568.49	Ceramide (d32:1)	ZKRPGPZHULJLKJ-JHRQRACZSA-N?	[M+Cl]-_[M+Hac-H]-	544.4493_568.4938	5.235	27498.6	29018.6	28266.1	28838	34412	33663.6	31859.1	31851.6
1039	Negative	5.59_558.46_5.60_582.51	Ceramide (d33:1)	QBFXCLDNTKBAPQ-STSAHMJASA-N	[M+Cl]-_[M+Hac-H]-	558.4648_582.5085	5.595	19905.9	23748.1	23273.2	25869.8	23288	23633.8	23489.6	23851.7
1040	Negative	6.20_574.50_6.22_598.54	Ceramide (d34:0)	GCGTXOVNNFGTPQ-JHOUSYSJSA-N	[M+Cl]-_[M+Hac-H]-	574.4951_598.5364	6.21	22942.6	28046.2	52049.3	64259.9	69039.7	74611.7	110540	122768
1041	Negative	5.96_596.53_5.96_572.48_5.96_536.50	Ceramide (d34:1)	YDNKGFDKKRUKPY-TURZORIXSA-N	[M+Hac-H]-_[M-H]-_[M-H]-	596.5255_572.4811_536.5037	5.96	472761	527583	548091	575926	658790	690976	616855	600942
1042	Negative	5.34_570.46_5.35_594.51	Ceramide (d34:2)	XXWRZIYYFPIQHE-XPAOSYCESA-N	[M+Cl]-_[M+Hac-H]-	570.4648_594.5094	5.345	24686.2	25915.2	29560	29192.6	32152	32682.9	32002.4	31844.7
1043	Negative	6.67_624.56_6.67_600.51_6.67_564.53	Ceramide (d36:1)	MJQIARGPQMNBGT-WWUCIAQXSA-N	[M+Hac-H]-_[M-H]-_[M-H]-	624.5564_600.5121_564.5344	6.67	73134	76509	65226	75628.1	66649	68166.2	59168.8	59461.5
1044	Negative	7.38_652.59_7.38_592.57_7.38_628.54	Ceramide (d38:1)	XWBWIAOWSABHFI-NUKVNZTCSA-N	[M+Hac-H]-_[M-H]-_[M-H]-	652.5871_592.5662_628.5432	7.38	15613.8	17218.2	17926.2	21165.1	28694.7	25305.9	24136.7	25808.3
1045	Negative	7.74_642.56_7.73_666.60	Ceramide (d39:1)	WYSRACVJQVNCRW-PQPBPFPMSA-N	[M+Cl]-_[M+Hac-H]-	642.5585_666.6022	7.735	5483.18	6536.54	6653.83	7929.21	5766.83	6334.08	6331.71	7243.22
1046	Negative	8.06_680.62_8.07_656.57_8.06_620.60	Ceramide (d40:1)	KEPQASGDXIEOIL-GLQCRSEXSA-N	[M-H]-_[M+Cl]-_[M-H]-	680.619_656.5748_620.5972	8.06333	125225	139364	154851	176008	123970	134566	135094	146150
1047	Negative	7.48_654.56	Ceramide (d40:2)	HILTUFAERVOALR-MQXYEJFFSA-N	[M+Cl]-	654.559	7.48	18143.8	22255.8	20344.2	24787.2	18298.6	19002.2	19645.7	21225.2
1048	Negative	8.39_670.59_8.39_694.63	Ceramide (d41:1)	NAJHAHQNQCNWOP-PUYNVXOJSA-N?	[M+Cl]-_[M+Hac-H]-	670.5899_694.6340	8.39	33879.9	40298.1	40658	49635.1	35323.9	39332.3	44251.5	47407.2
1049	Negative	8.70_708.65_8.70_648.63_8.71_684.61	Ceramide (d42:1)	ZJVVOYPTFQEGPH-AUTSUKAISA-N	[M-H]-_[M-H]-_[M-H]-	708.6501_648.6282_684.6063	8.70333	461767	519625	580311	631868	511314	574788	620121	644720
1050	Negative	8.03_706.63_8.03_646.61_8.03_682.59	Ceramide (d42:2) A	VJSBNBBOSZJDKB-KPEYJIHVSA-N	[M-H]-_[M-H]-_[M-H]-	706.6346_646.6127_682.592	8.03	249628	285996	316305	356569	392710	428326	436258	464385
1051	Negative	8.14_682.59	Ceramide (d42:2) B	VJSBNBBOSZJDKB-KPEYJIHVSA-N	[M+Cl]-	682.591	8.14	25458.6	26269.7	35652.2	23626	40157.3	45733	49294	71006.7
1052	Negative	1.88_253.22	FA (16:1)	SECPZKHBENQXJG-FPLPWBNLSA-N	[M-H]-	253.217	1.88	22517.7	22273.9	24547.7	21382.2	18998.7	17450.2	14569.9	15139
1053	Negative	2.29_267.23	FA (17:1)	QSBYPNXLFMSGKH-CMDGGOBGSA-N	[M-H]-	267.233	2.29	10344.4	9930.76	11371.9	9378.03	9870.96	9605.99	7548.15	7887.7
1054	Negative	2.78_281.25	FA (18:1)	ZQPPMHVWECSIRJ-KTKRTIGZSA-N	[M-H]-	281.249	2.78	279606	281781	309733	262538	223749	198021	172934	184523
1055	Negative	2.12_279.23	FA (18:2)	JBYXPOFIGCOSSB-XBLVEGMJSA-N	[M-H]-	279.233	2.12	35619.1	32471.7	39888	33436.3	38946.1	33576.8	31011.5	31690.8
1056	Negative	3.41_309.28	FA (20:1)	BITHHVVYSMSWAG-KTKRTIGZSA-N	[M-H]-	309.28	3.41	21681.1	20878.5	25634.1	23667	26267.2	20609.3	20190.1	20849.1
1057	Negative	2.98_307.26	FA (20:2)	XSXIVVZCUAHUJO-HZJYTTRNSA-N	[M-H]-	307.264	2.98	8761.83	7915.71	11450.3	10067.6	12729.6	9843.21	9539.35	10226.1
1058	Negative	2.57_305.25	FA (20:3)	AHANXAKGNAKFSK-PDBXOOCHSA-N	[M-H]-	305.249	2.57	5594.02	4856.07	8822.9	7612.11	7755.49	1964.3	6507.19	6884.53
1059	Negative	1.97_303.23	FA (20:4)	YZXBAPSDXZZRGB-DOFZRALJSA-N	[M-H]-	303.233	1.97	50557.3	42384.4	72770.7	74652.7	74700	62190.9	72164.1	83684.6
1060	Negative	1.52_301.22	FA (20:5)	JAZBEHYOTPTENJ-JLNKQSITSA-N	[M-H]-	301.217	1.52	4093.25	3606.17	5203.18	5240.59	5802.35	5079.99	5081.84	5241.5
1061	Negative	1.75_327.23	FA (22:6)	MBMBGCFOFBJSGT-KUBAVDMBSA-N	[M-H]-	327.233	1.75	30779	26479.8	38887.3	37589.8	42370.4	38279.3	40438.7	43296.2
1062	Negative	6.72_790.59_6.71_814.64	GlcCer (d38:1)	DFELABABMXOKTD-IYFIADHGSA-N	[M+Cl]-_[M+Hac-H]-	790.5945_814.6401	6.715	19933.2	22895.5	20542.5	21709.1	19771.1	20133.4	14984.1	15843.7
1063	Negative	7.40_842.67_7.40_782.65_7.40_818.63	GlcCer (d40:1)	YIGARKIIFOHVPF-YAEABVQUSA-N	[M+Hac-H]-_[M-H]-_[M+Cl]-	842.671_782.6457_818.6273	7.4	216213	251783	227041	241765	135861	162887	135880	140547
1064	Negative	7.73_832.64_7.73_856.69	GlcCer (d41:1)	SJGWLQDELUWRDA-MUYAOIFFSA-N	[M+Cl]-_[M+Hac-H]-	832.6409_856.6862	7.73	51783.6	59434.4	46134.2	53393.8	35289.7	40852.6	33368	35967.3
1065	Negative	8.05_870.70_8.06_846.66_8.05_810.68	GlcCer (d42:1)	POQRWMRXUOPCLD-AAAFHMTMSA-N	[M-H]-_[M+Cl]-_[M-H]-	870.7026_846.6591_810.6802	8.05333	371194	405673	314478	315910	280506	344498	248847	242574
1066	Negative	7.37_868.69_7.37_808.66_7.37_844.65	GlcCer (d42:2)	WBOZIXHPUPAOIA-RBELZSLISA-N	[M+Hac-H]-_[M-H]-_[M+Cl]-	868.6869_808.6638_844.646	7.37	212290	245383	206133	221296	235608	273692	211166	214947
1067	Negative	5.11_774.56_5.12_750.52_5.12_714.54	GlcCer(d14:1(4E)/20:0(2OH))	YYILQTLJZBSOCA-IMJQGFQJSA-N	[M+Hac-H]-_[M+Cl]-_[M-H]-	774.5612_750.5216_714.5411	5.11667	215194	161792	184848	160857	208627	170933	178625	161018
1068	Negative	1.59_554.35	LPC (16:0)	ASWBNKHCZGQVJV-HSZRJFAPSA-N	[M+Hac-H]-	554.346	1.59	4759.18	4714.45	5293.56	5296.86	5466.25	5175.46	5530.7	5163.97
1069	Negative	1.76_580.36	LPC (18:1)	YAMUFBLWGFFICM-PTGWMXDISA-N	[M+Hac-H]-	580.361	1.76	770.618	743.286	954.5	893.231	1208.66	844.737	1063.64	875.897
1070	Negative	1.62_452.28	LPE (16:0)	CKPBBEOJHAPPBT-HXUWFJFHSA-N	[M-H]-	452.278	1.62	1298.44	1412.43	1366.73	1296.97	1273.35	1900.66	1173.47	1839.73
1071	Negative	5.81_792.57	PC (32:0)	KILNVBDSWZSGLL-KXQOOQHDSA-N	[M+Hac-H]-	792.572	5.81	260600	254928	244629	240478	291424	284283	283379	275108
1072	Negative	5.18_790.56	PC (32:1) A	QIBZFHLFHCIUOT-NPBIGWJUSA-N	[M+Hac-H]-_[M+Hac-H]-	790.56	5.18	192513	160284	172216	143571	190403	156203	171485	152455
1073	Negative	5.25_790.56_	PC (32:1) B	QIBZFHLFHCIUOT-NPBIGWJUSA-N	[M+Hac-H]-_[M+Hac-H]-	790.558	5.25	157260	159519	157678	153150	177425	183079	176710	175935
1074	Negative	4.71_788.54	PC (32:2)	GPWHCUUIQMGELX-VHQDNGOZSA-N	[M+Hac-H]-	788.544	4.71	25844.7	17788.5	24045.1	17449.3	33194.5	26534	28731.4	20527.5
1075	Negative	5.55_804.57	PC (33:1)	GXTATYLPYLLNLV-MGIDVFSBSA-N	[M+Hac-H]-	804.575	5.55	44667.7	46915.4	44985.1	44844.7	51741.7	56030.4	50893.6	51622.4
1076	Negative	5.88_818.59	PC (34:1)	WTJKGGKOPKCXLL-VYOBOKEXSA-N	[M+Hac-H]-	818.591	5.88	543188	500227	506850	480038	480740	471324	468024	454777
1077	Negative	5.37_816.58	PC (34:2)	JLPULHDHAOZNQI-ZTIMHPMXSA-N	[M+Hac-H]-	816.576	5.37	133472	124856	135473	125379	144615	136228	139741	130723
1078	Negative	4.91_814.56	PC (34:3)	CNNSEHUKQJCGTE-UPPWDXJYSA-N	[M+Hac-H]-	814.561	4.91	4453.05	7143.91	4870.26	5048.54	6154.93	6138.81	5949.71	12374.8
1079	Negative	4.62_812.54	PC (34:4)	YWDDIWXKFJEMKF-JTZVLWBESA-N	[M+Hac-H]-	812.543	4.62	7281.29	6775.12	7584.36	7278.94	11992.8	11512.4	11800.3	11257.1
1080	Negative	5.61_830.59	PC (35:2)	ZSKWZJYUVZYDQU-WESJWMGVSA-N	[M+Hac-H]-	830.59	5.61	20415.2	19929.9	18499.8	18547	23157.4	23538.4	21275.2	20646.6
1081	Negative	6.57_846.62	PC (36:1)	ATHVAWFAEPLPPQ-VRDBWYNSSA-N	[M+Hac-H]-	846.622	6.57	129585	117312	118667	112336	105955	106150	110305	103911
1082	Negative	5.42_842.59	PC (36:3) A	YPAZQMWFRMHBBM-CLKMJQEKSA-N	[M+Hac-H]-	842.591	5.42	57841.2	54896.7	54891.6	51916.4	57282.8	56880.9	55549.3	53248.1
1083	Negative	5.55_842.59	PC (36:3) B	YPAZQMWFRMHBBM-CLKMJQEKSA-N	[M+Hac-H]-	842.59	5.55	11612.9	11208.2	10641.5	9328.9	8940.05	9442.54	9764.97	12040.4
1084	Negative	4.94_840.57	PC (36:4) A	IIZPXYDJLKNOIY-JXPKJXOSSA-N	[M+Hac-H]-	840.574	4.94	7815.27	7869.14	8155.21	8031.93	11099.9	11270.9	11217.8	10479.5
1085	Negative	5.26_840.57	PC (36:4) B	IIZPXYDJLKNOIY-JXPKJXOSSA-N	[M+Hac-H]-	840.574	5.26	52086.2	56980.2	63112.3	69580.9	64921.6	69683.6	76230	83648.8
1086	Negative	4.84_838.56	PC (36:5) B	DYDDZDMJSQYFGN-OIVUZXIWSA-N	[M+Hac-H]-	838.559	4.84	5491.98	6436.74	6244.37	6691.19	6986.91	8132.04	8173.68	8566.9
1087	Negative	6.60_872.64	PC (38:2)	KXXLFCAPKGRXBT-FMJYHZMHSA-N	[M+Hac-H]-	872.637	6.6	10712.1	10100.9	9473.99	9160.08	13789.9	11712	11451.8	11109
1088	Negative	5.93_868.61	PC (38:4) A	PSVRFUPOQYJOOZ-QNPWAGBNSA-N	[M+Hac-H]-	868.606	5.93	25037.2	22629.4	28896	28206.4	26305.2	25760.1	32251.8	30728.1
1089	Negative	5.30_866.59	PC (38:5) A	YLWBKBDNHWQEFU-YJXJLLHLSA-N	[M+Hac-H]-	866.59	5.3	32541	30957.6	39046.9	37613.1	40506.1	35912.9	46661.7	44621
1090	Negative	5.10_864.57	PC (38:6)	PLZBTDKJYHXIEW-DZUXOTHRSA-N	[M+Hac-H]-	864.574	5.1	20571.8	17935.8	22511.4	22770.2	21750.9	20875.4	25994.2	24461.5
1091	Negative	6.43_896.64	PC (40:4)	QQIYXJBHMDYXHH-NMUBDWGHSA-N	[M+Hac-H]-	896.637	6.43	4650.1	4497.74	4629.56	4763.6	4511.24	4042.88	5253.74	3199.28
1092	Negative	5.95_894.62	PC (40:5) A	LJFKFKIYUJNFPZ-ZLFSCUDPSA-N	[M+Hac-H]-	894.62	5.95	6295.14	5869.3	7087.28	7083.32	3718.57	7015.37	8597.47	7605.38
1093	Negative	5.74_892.61	PC (40:6) B	FYVNIFOYDIIODX-KNKJIUSSSA-N	[M+Hac-H]-	892.606	5.74	4936.88	4300.03	5701.18	5422.8	2667.18	2759.86	6008.2	5956.56
1094	Negative	5.14_890.58	PC (40:7)	BPUROMFCPFGBOT-ZEGPSQTJSA-N	[M+Hac-H]-	890.582	5.14	25593.2	22863.2	26440.1	30375.2	31534.3	31439	31920	31734.8
1095	Negative	6.23_778.59_6.24_754.55	PC (o-32:0)	SVWBXNAUENUONE-LDLOPFEMSA-N	[M-H]-_[M-H]-	778.5856_754.5466	6.235	17608.1	16801.9	16796.4	14830.3	17883.9	17573.1	18876.9	17818.8
1096	Negative	6.10_776.57	PC (p-32:0) or PC (o-32:1)	KEVGQWGZKKFGDC-JCUPVDEDSA-N	[M+Hac-H]-	776.573	6.1	11940.2	10195.9	5196.72	3380.88	14287.1	18653.6	14427.8	10751.4
1097	Negative	6.30_804.61	PC (p-34:0) or PC (o-34:1)	QCGUXAIDEOWPBV-SNKLRXETSA-N	[M+Hac-H]-	804.611	6.3	10404.2	10171.2	10072.5	9902.36	12128.5	12111.3	12242	12108.7
1098	Negative	6.20_802.59	PC (p-34:1) or PC (o-34:2) B	MBRHHFWRXQYYAN-RTVLTNFHSA-N	[M+Hac-H]-	802.594	6.2	4707.28	1435.25	2148.78	1832.91	5539.81	1151.39	1664.1	4374.86
1099	Negative	6.37_830.63	PC (p-36:1) or PC (o-36:2)	ZOTYCHIFTCFAHC-KOUVQCMKSA-N	[M+Hac-H]-	830.626	6.37	1694.3	1821.15	1719.94	1455.97	2128.16	1770.48	1915.99	1811.96
1100	Negative	5.65_826.59	PC (p-36:3) or PC (o-36:4)	SOUZQPFUXRVDGK-KCTKZSJBSA-N	[M+Hac-H]-	826.594	5.65	5454.15	4989.14	5869.94	5498.73	2566.98	2187.06	2859.06	2675.13
1101	Negative	5.53_824.58	PC (p-36:4) or PC (o-36:5)	IOYKZPNDXIIXLN-LOQSCQKMSA-N	[M+Hac-H]-	824.578	5.53	4223.45	4081.42	4227.47	3984.7	4125.69	1753.12	2009.1	2184.54
1102	Negative	5.70_852.61	PC (p-38:4) or PC (o-38:5) A	DBQMOXDLWKVKKG-REWQMPQJSA-N	[M+Hac-H]-	852.609	5.7	4888.5	4448.31	4837.06	4440.25	4693.88	2719.36	4782.21	2872.99
1103	Negative	6.00_716.52	PE (34:1)	FHQVHHIBKUMWTI-OTMQOFQLSA-N	[M-H]-	716.523	6	351354	369762	342165	346819	365574	364853	358747	378112
1104	Negative	5.50_714.51	PE (34:2)	HBZNVZIRJWODIB-NHCUFCNUSA-N	[M-H]-	714.507	5.5	40620.2	52653.5	46479.1	52831.9	53920.6	62676.9	59013.6	63328.4
1105	Negative	5.88_744.55_5.87_804.57	PE (36:1)	JQKOHRZNEOQNJE-ZZEZOPTASA-N	[M-H]-_[M+Hac-H]-	744.5541_804.5747	5.875	48253.4	37487.5	44490.8	35689.9	46571	37324.6	38814	34051.2
1106	Negative	5.57_740.52	PE (36:3)	DOILLFCKSSPXMF-ZKZIFNJMSA-N	[M-H]-	740.523	5.57	88564.8	103570	91846.9	99536.3	107879	110687	117328	128790
1107	Negative	5.37_738.51	PE (36:4)	DUQDVNACTOXOJA-KTKXOIIHSA-N	[M-H]-	738.508	5.37	99866.3	87873.1	108866	98123.2	108633	111440	119527	114577
1108	Negative	6.06_766.54	PE (38:4) B	ANRKEHNWXKCXDB-BHFWLYLHSA-N	[M-H]-	766.539	6.06	646617	657870	651709	650003	729940	758279	771920	776741
1109	Negative	5.19_762.51	PE (38:6)	VRBJSZDBPQLNEM-PFTGJCAASA-N	[M-H]-	762.51	5.19	1.06237e+06	871527	984645	895272	1.16915e+06	1.06729e+06	1.15645e+06	1.09506e+06
1110	Negative	6.36_700.53	PE (p-34:1) or PE (o-34:2)	ZOSSFCIAXYNTHL-CSTBBDSDSA-N	[M-H]-	700.528	6.36	104648	100555	84335.4	85459.9	87651.6	71257.3	71388.1	71497.3
1111	Negative	5.83_698.51	PE (p-34:2) or PE (o-34:3)	LALFTIIBOJSVNP-OBEJFMRTSA-N	[M-H]-	698.513	5.83	106351	107819	84586.2	84700.6	72338.4	72476.7	62303.6	61190.2
1112	Negative	7.04_728.56	PE (p-36:1) or PE (o-36:2)	OBAAWAYLQLYWNN-KHFVPPDWSA-N	[M-H]-	728.56	7.04	41967.9	40586.1	34825	34043.7	24357.2	24519.1	22076.2	22119.6
1113	Negative	6.51_726.54	PE (p-36:2) or PE (o-36:3)	XVXISDREVDGQPX-PISDLAQISA-N	[M-H]-	726.544	6.51	42157.9	38822.9	33158.5	33376.5	24500.5	19959.8	21985.5	22246.9
1114	Negative	5.69_722.51	PE (p-36:4) or PE (o-36:5)	UUYSKERSKRMYME-MAIXUNBTSA-N	[M-H]-	722.513	5.69	752635	747564	704620	706118	544462	547624	542600	536011
1115	Negative	5.24_720.50	PE (p-36:5) or PE (o-36:6)	RLLOITCRNQRGJD-DFAKUSJGSA-N	[M-H]-	720.497	5.24	180537	201240	171017	180231	116550	124654	116052	108592
1116	Negative	6.70_752.56	PE (p-38:3) or PE (o-38:4)	YHSWSUHZIXJBHZ-OWTAGOBYSA-N	[M-H]-	752.56	6.7	11391.3	2373.38	11281.5	11327.1	3156.73	1884.75	2508.09	2927.37
1117	Negative	6.38_750.54	PE (p-38:4) or PE (o-38:5)	URPXXNCTXCOATD-FXMFQVEGSA-N	[M-H]-	750.544	6.38	485129	468122	438592	432849	259577	263313	266666	263720
1118	Negative	5.75_748.53	PE (p-38:5) or PE (o-38:6)	KCNBSSYOJRUKOM-JALPNNRCSA-N	[M-H]-	748.528	5.75	613681	573020	595390	563754	686934	598905	674116	617282
1119	Negative	5.50_746.51	PE (p-38:6) or PE (o-38:7)	WVGALBKSWOUIEZ-XNHMFJFDSA-N	[M-H]-	746.513	5.5	402352	528798	426317	504083	411691	458887	428983	477945
1120	Negative	7.07_778.58	PE (p-40:4) or PE (o-40:5)	OQKUDRFZPJFLJQ-KMUIXOOCSA-N	[M-H]-	778.575	7.07	33130.4	31828.2	31561.2	30440.4	20199.8	19948.2	20317.8	20517.1
1121	Negative	6.40_776.56	PE (p-40:5) or PE (o-40:6)	DZPHTQGGRSWHLG-USOCFQKQSA-N	[M-H]-	776.56	6.4	148079	141339	143442	142579	92913.6	95866.1	103620	106273
1122	Negative	6.17_774.54	PE (p-40:6) or PE (o-40:7)	FIJFPUAJUDAZEY-MNDXXDKYSA-N	[M-H]-	774.544	6.17	292249	275166	259969	262791	163688	161946	169321	174575
1123	Negative	5.55_772.53	PE (p-40:7) or PE (o-40:8)	UKPNUUDYLNCIOE-IZHHWLPXSA-N	[M-H]-	772.528	5.55	110286	121754	105991	118258	166024	155646	155453	166687
1124	Negative	5.13_885.55	PI (38:4)	KRTOMQDUKGRFDJ-MWZLTEOLSA-N	[M-H]-	885.55	5.13	34914.5	23488.6	27663	22327.2	27907.1	21626.1	24530.6	21092.1
1125	Negative	4.40_733.55	SM (d32:1)	KYICBZWZQPCUMO-PSALXKTOSA-N	[M+Hac-H]-	733.548	4.4	18995.4	18835	20908.6	20215.6	41187.1	41403.7	39348.8	38908.6
1126	Negative	4.51_759.56	SM (d34:2)	YLWSJLLZUHSIEA-CKSUKHGVSA-N	[M+Hac-H]-	759.564	4.51	15934	16088.1	19726.3	19574.3	23152.3	24456.9	28739.8	29161.5
1127	Negative	6.48_817.64	SM (d38:1)	AADLTHQNYQJHQV-SVLGDMRNSA-N	[M+Hac-H]-	817.642	6.48	0	2169.03	2980.62	2768.12	3896.13	3580.01	3676.78	3334.66
1128	Negative	6.80_857.67	SM (d41:2)	JBDGKEXQKCCQFK-JWQIMADESA-N	[M+Hac-H]-	857.674	6.8	3831.1	2110.1	4237.61	4020.43	9235.56	9744.85	9392.51	9178.99
1129	Negative	7.15_871.69	SM (d42:2) B	DACOGJMBYLZYDH-GXJPFUDISA-N	[M+Hac-H]-	871.689	7.15	47799.5	45325.2	48216.5	46409.6	108992	112065	109694	106362
1130	Negative	8.38_697.61	CSH_negESI #109	No information	[M-H]-	697.61	8.38	4168.91	4919.75	5614.49	6827.86	6295.7	7413.14	8863.68	7280.24
1131	Negative	8.69_711.63	CSH_negESI #113	No information	[M-H]-	711.627	8.69	25042.5	33932.6	32038.9	36291.1	43240.5	54965.8	52185.3	55935.9
1132	Negative	8.00_709.61	CSH_negESI #378	No information	[M-H]-	709.611	8	11557.5	15722.1	15237.9	17520.7	24432	29263.5	26973	28000.9
1133	Negative	1.78_478.29	CSH_negESI #527	No information	[M-H]-	478.293	1.78	749.506	907.721	784.811	684.215	1340.56	633.553	966.947	922.18
1134	Negative	1.87_436.28	CSH_negESI #530	No information	[M-H]-	436.283	1.87	4952.72	4834.21	6258.2	6031.09	5225.28	3872.19	4994.7	4352.87
1135	Negative	5.05_687.54_5.05_747.56	CSH_negESI #598	No information	[M-H]-_[M+Hac-H]-	687.5419_747.5624	5.05	19524.1	16862.7	19564.9	16021.9	32092.4	29554.2	28667	25553.7
1136	Negative	5.05_737.54_5.04_761.58	CSH_negESI #599	No information	[M+Cl]-_[M+Hac-H]-	737.5352_761.5800	5.045	137942	144741	137713	134707	233087	249086	223729	213456
1137	Negative	5.30_758.58_5.30_734.53_5.30_698.56	CSH_negESI #628	No information	[M+Hac-H]-_[M-H]-_[M-H]-	758.5778_734.5333_698.5554	5.3	366564	381551	289240	269221	341333	383464	221292	199643
1138	Negative	5.28_746.51	CSH_negESI #631	No information	[M-H]-	746.515	5.28	41976.7	39233.5	41063.8	38616.2	55984.1	51446.5	52999.4	46119.4
1139	Negative	5.26_788.52	CSH_negESI #632	No information	[M-H]-	788.524	5.26	251191	261806	273874	271908	415510	405105	424805	411282
1140	Negative	6.00_736.53	CSH_negESI #668	No information	[M-H]-	736.528	6	64769.8	63902.6	57531	57826.9	12289.6	47136	47330.2	46494.3
1141	Negative	6.55_822.59	CSH_negESI #706	No information	[M-H]-	822.588	6.55	13721.6	12764.2	13710.7	12549	16079.2	17742.4	17054.1	14353.4
1142	Negative	6.71_744.56	CSH_negESI #713	No information	[M-H]-	744.555	6.71	336676	329260	320710	322393	321868	332578	327615	344371
1143	Negative	6.86_802.57	CSH_negESI #722	No information	[M-H]-	802.572	6.86	13741.8	13013.2	13138	12593.7	11579.3	9895.28	10995.7	10463.3
1144	Negative	7.44_704.62_7.46_680.58	CSH_negESI #749	No information	[M-H]-_[M-H]-	704.6186_680.5754	7.45	84948.4	101758	117304	137740	144490	154406	177554	194707
1145	Negative	7.44_690.60	CSH_negESI #750	No information	[M-H]-	690.602	7.44	11766	10500.1	15072.8	15185.8	16373.4	12688.4	18207.2	18145.1
1146	Negative	7.67_700.60	CSH_negESI #762	No information	[M-H]-	700.597	7.67	3018.26	3606.17	3118.03	4500.1	1585.34	2200.08	4083.86	5577.05
1147	Negative	0.75_469.10_0.75_409.08_0.75_445.06	No information	No information	[M+Hac-H]-_[M-H]-_[M+Cl]-	469.1003_409.0798_445.0568	0.75	262.151	359.287	980043	1.01577e+06	777.451	927.185	1.25195e+06	1.19556e+06
1148	Negative	2.42_305.25	No information	AHANXAKGNAKFSK-PDBXOOCHSA-N	[M-H]-	305.248	2.42	5956.46	5464.39	7688.57	6894.85	4546.76	3325.43	3793.77	5690.44
1149	Negative	5.13_747.52_5.12_687.50	No information	No information	[M-H]-_[M-H]-	747.5203_687.4954	5.125	85843	52465.3	66931.2	39259.3	101950	69268.4	71757	57926.1
1150	Negative	6.91_1192.79_6.91_1168.75_6.92_1132.77	No information	No information	[M+Hac-H]-_[M+Cl]-_[M-H]-	1192.7916_1168.7499_1132.7706	6.91333	34297.8	33254.9	35740.7	32706.5	32073.3	30796.7	29796.3	27736
1151	Negative	7.60_1194.81_7.60_1170.76_7.60_1134.79	No information	No information	[M-H]-_[M+Cl]-_[M-H]-	1194.8069_1170.7637_1134.787	7.6	110832	105241	105365	104782	51231.9	51589.7	50752.8	45479.5
1152	Negative	7.19_740.64_7.18_716.60_7.19_680.62	No information	No information	[M-H]-_[M-H]-_[M-H]-	740.639_716.5959_680.6155	7.18667	1994.28	4377.97	2115.58	2380.46	6772.57	3795.53	1773.93	3355.48
1153	Negative	6.78_650.57_6.78_590.55_6.78_626.53	No information	No information	[M+Hac-H]-_[M-H]-_[M+Cl]-	650.572_590.5492_626.5278	6.78	3151.09	2389.54	3774.66	2852.98	4854.95	3381.84	4160.26	2464.55
1154	Negative	7.17_840.60_7.18_780.59	No information	No information	[M+FA-H]-_[M-H]-	840.6017_780.5884	7.175	2219.49	1493.23	1985.54	1708.75	1600.56	2211.65	2232.33	1886.01
1155	Negative	7.70_692.62_7.70_668.57	No information	No information	[M-H]-_[M-H]-	692.6177_668.5746	7.7	28074.8	34064.7	36371.5	45986.2	33316.2	32643.9	41448.6	45708.6
1156	Negative	7.87_886.70_7.86_862.65_7.87_826.68	No information	No information	[M+Hac-H]-_[M+FA-H]-_[M-H]-	886.6972_862.654_826.676	7.86667	3227.62	5627.87	3078.38	5278.1	10724.5	10633	9775.71	9718.18
1157	Negative	7.22_627.52_7.20_603.47	No information	No information	[M-H]-_[M-H]-	627.5201_603.4749	7.21	5666.16	7516.5	5761.12	6825.18	6567.11	9044.76	6532.26	7488.52
1158	Negative	5.12_846.55_5.11_786.53	No information	No information	[M-H]-_[M+FA-H]-	846.5493_786.5282	5.115	85877.3	42530.8	65249.1	40779.6	59998.2	37451.9	50860.2	37772.3
1159	Negative	7.76_1032.75_7.77_972.73_7.77_1008.71	No information	No information	[M-H]-_[M-H]-_[M-H]-	1032.7534_972.7338_1008.7103	7.76667	69292.3	71275.6	62698.2	66972.7	54823.6	64605	60704	64508.6
1160	Negative	2.73_365.25_2.73_389.29	No information	No information	[M+Cl]-_[M+Hac-H]-	365.2465_389.2903	2.73	19855.7	21156.1	23244.6	23300.8	19589.7	19651.7	18711	20098.2
1161	Negative	2.80_422.30_2.80_446.35	No information	No information	[M+Cl]-_[M+Hac-H]-	422.3039_446.3479	2.8	702.881	871.603	794.033	547.551	976.57	1138.37	668.506	629.443
1162	Negative	5.80_770.53_5.78_794.57	No information	No information	[M+Cl]-_[M+Hac-H]-	770.5305_794.5732	5.79	38688.4	35489.5	33486.8	34212.5	38457.8	44766.7	36807.2	38421.5
1163	Negative	6.05_598.50_6.06_622.54	No information	No information	[M+Cl]-_[M+Hac-H]-	598.5026_622.5403	6.055	7815.27	8334.88	8301.84	8478.55	8067.48	8153.74	6532.26	6650.8
1164	Negative	6.49_662.55_6.49_686.59	No information	No information	[M+Cl]-_[M+Hac-H]-	662.5481_686.5926	6.49	377.392	488.554	247.156	459.121	1372.27	645.124	801.014	484.81
1165	Negative	6.56_651.47_6.56_675.52	No information	No information	[M+Cl]-_[M+Hac-H]-	651.4749_675.5179	6.56	11534.6	13733.7	13142.6	13597.7	17347.4	18484.4	19744.8	23526.6
1166	Negative	6.79_842.63_6.79_866.67	No information	No information	[M+Cl]-_[M+Hac-H]-	842.6267_866.6696	6.79	34958.5	40518.6	36535.7	41941.7	42318.4	47951.8	39666.3	43572.7
1167	Negative	7.04_786.52_7.03_810.56	No information	No information	[M+Cl]-_[M+Hac-H]-	786.5212_810.5648	7.035	2090.17	2488.39	2105.43	1852.56	2488.35	1554.95	2478.25	3180.77
1168	Negative	7.04_614.53_7.04_638.57	No information	No information	[M+Cl]-_[M+Hac-H]-	614.5278_638.5718	7.04	2082.25	2854.33	2553.63	3054.85	3236.63	3688.49	3350.89	3317.3
1169	Negative	7.18_834.62_7.17_858.67	No information	No information	[M+Cl]-_[M+Hac-H]-	834.6224_858.6698	7.175	5260.61	3031.12	3311.7	4508.14	11285.1	9892.39	9497.57	5130.42
1170	Negative	7.18_821.63_7.18_845.67	No information	No information	[M+Cl]-_[M+Hac-H]-	821.6299_845.6738	7.18	26453.5	23692	26493.6	23538.4	37400.1	34272.6	38776.9	38129.9
1171	Negative	7.20_690.58_7.21_714.62	No information	No information	[M+Cl]-_[M+Hac-H]-	690.5801_714.6232	7.205	2158.79	2170.93	1808.48	1957.96	3166.88	2308.56	2147.58	1987.84
1172	Negative	7.26_629.49_7.26_653.54	No information	No information	[M+Cl]-_[M+Hac-H]-	629.4910_653.5353	7.26	24574.5	30048	18096.8	20912.3	30245.8	34988.6	26051.5	28272.8
1173	Negative	7.27_679.51_7.27_703.55	No information	No information	[M+Cl]-_[M+Hac-H]-	679.5096_703.5500	7.27	25931.8	31207.6	28754	31208.6	35871.8	38332.8	32995.6	41164.9
1174	Negative	7.86_849.66_7.86_873.70	No information	No information	[M+Cl]-_[M+Hac-H]-	849.6597_873.7047	7.86	71514.4	67105.8	70946.6	69912.3	79685.5	75858.5	84771.4	82581.9
1175	Negative	7.88_718.61_7.88_742.65	No information	No information	[M+Cl]-_[M+Hac-H]-	718.6116_742.6544	7.88	6040.91	7083.08	2256.68	4450.97	7896.26	7813.82	2022.23	5030.91
1176	Negative	7.92_657.52_7.92_681.57	No information	No information	[M+Cl]-_[M+Hac-H]-	657.5231_681.5654	7.92	9981.97	12870.6	7314.14	5855.13	10969.3	7907.84	8018.49	7074.29
1177	Negative	7.98_614.56_8.00_638.61	No information	No information	[M+Cl]-_[M+Hac-H]-	614.5635_638.6082	7.99	1477.02	1449.5	648.322	1057.59	1133.84	1112.33	785.495	764.819
1178	Negative	8.57_711.58_8.57_735.61	No information	No information	[M+Cl]-_[M+Hac-H]-	711.5760_735.6144	8.57	338.685	248.079	237.933	263.503	1043.79	1229.5	281.728	518.364
1179	Negative	9.00_698.62_8.98_722.66	No information	No information	[M+Cl]-_[M+Hac-H]-	698.6213_722.6639	8.99	15767.8	18721.9	21778.3	25433	24529.7	26144.9	33270.1	31484.9
1180	Negative	9.26_670.63_9.26_694.67	No information	No information	[M+Cl]-_[M+Hac-H]-	670.6255_694.6700	9.26	80682.7	92132.3	44230.7	47167.9	18576.4	23594.8	13916.9	14296.7
1181	Negative	9.29_712.64_9.30_736.68	No information	No information	[M+Cl]-_[M+Hac-H]-	712.6365_736.6815	9.295	22194	22824.2	33652.8	39868.5	40379.3	51042.9	59557.9	77033.8
1182	Negative	11.22_184.04_11.22_244.06	No information	No information	[M-H]-_[M+Hac-H]-	184.0436_244.0645	11.22	1314.27	1733.7	1301.26	1365.75	1887.19	2422.83	1647.39	2081.56
1183	Negative	5.15_776.53_5.14_836.54	No information	No information	[M-H]-_[M+Hac-H]-	776.5298_836.5443	5.145	83815.3	69571.4	72348.3	67410.3	70299.1	64539.9	73324.4	69578.9
1184	Negative	7.18_824.66_7.18_884.68	No information	No information	[M-H]-_[M+Hac-H]-	824.6570_884.6807	7.18	634.265	618.771	539.5	608.29	1166.81	1025.55	1032.6	1073.76
1185	Negative	7.44_618.58_7.44_678.60	No information	No information	[M-H]-_[M+Hac-H]-	618.5812_678.6031	7.44	2628.55	2824.87	2794.33	7169.07	2324.74	2223.22	2560.62	2492.31
1186	Negative	0.64_431.04	No information	No information	[M-H]-	431.041	0.64	133.715	105.505	26983.3	32939.7	107.803	0	47165.5	44466
1187	Negative	1.08_445.06	No information	No information	[M-H]-	445.056	1.08	101.166	119.762	46843.4	53219.6	128.096	151.879	59357.4	64666
1188	Negative	4.91_1058.64	No information	No information	[M-H]-	1058.64	4.91	14221.3	17779.9	13994.7	15464.5	8222.21	9389.02	7277.17	6744.52
1189	Negative	7.08_1006.70	No information	No information	[M-H]-	1006.7	7.08	11955.1	14361	12037.8	13741.5	16077.9	18995	18121.3	20493.9
1190	Negative	5.12_875.56	No information	No information	[M-H]-	875.564	5.12	21964.4	14749.8	16421.1	12331.9	15337.2	12792.6	14448.1	10838.2
1191	Negative	3.43_477.36	No information	No information	[M-H]-	477.357	3.43	3805.59	3897.02	3162.3	2890.5	4452.9	4962.83	3319.85	3494.33
1192	Negative	5.11_847.57	No information	No information	[M-H]-	847.568	5.11	3057.84	2784.95	3139.24	2267.02	2752.15	2877.02	3208.83	3223.58
1193	Negative	7.26_689.53	No information	No information	[M-H]-	689.534	7.26	3903.24	3598.57	4191.5	3527.37	5005.87	2564.59	4092.21	4613.21
1194	Negative	11.24_392.29	No information	No information	[M-H]-	392.291	11.24	2895.98	32630.4	5034.41	4925.28	46430.2	7776.21	31543.9	26673.8
1195	Negative	11.25_391.29	No information	No information	[M-H]-	391.288	11.25	133696	129602	125242	109122	192032	170501	119443	105191
1196	Negative	0.64_433.04	No information	No information	[M-H]-	433.038	0.64	106.444	121.663	12159.5	13478.9	119.218	133.075	19509.6	18146.2
1197	Negative	0.75_447.05	No information	No information	[M-H]-	447.054	0.75	87.9701	0	186088	202118	301.849	269.043	248418	242731
1198	Negative	5.23_546.45	No information	No information	[M-H]-	546.448	5.23	4170.66	7382.48	6872.4	6993.1	4895.53	7744.38	4997.08	7504.71
1199	Negative	5.59_560.46	No information	No information	[M-H]-	560.463	5.59	5499.01	6569.81	5058.39	7213.73	4875.24	6063.59	5934.19	4740.49
1200	Negative	5.33_572.46	No information	No information	[M-H]-	572.464	5.33	5607.22	5856.94	4813.08	3998.1	5303.91	7904.94	7413.26	7445.7
1201	Negative	5.96_574.48	No information	No information	[M-H]-	574.48	5.96	73097	85342.9	74123.6	62996	116189	132185	109752	100898
1202	Negative	6.30_597.53	No information	No information	[M-H]-	597.528	6.3	26225.7	27051	25766	26972	28244.4	33993.4	23197.2	44947.3
1203	Negative	6.30_596.53	No information	No information	[M-H]-	596.525	6.3	105364	103219	107320	98588.6	143801	147971	126215	119356
1204	Negative	6.66_611.54	No information	No information	[M-H]-	611.544	6.66	4986.15	4467.32	3467.56	2755.62	5164.4	3221.28	2074.76	3228.21
1205	Negative	6.67_610.54	No information	No information	[M-H]-	610.541	6.67	11838.1	10681.6	10765.1	10764.3	12380.9	11132	9571.58	9197.5
1206	Negative	7.37_629.54	No information	No information	[M-H]-	629.542	7.37	4104.69	5241.02	2233.62	6085.58	9437.21	9176.39	4028.94	8025.39
1207	Negative	7.25_631.49	No information	No information	[M-H]-	631.491	7.25	3844.3	5584.15	5413.44	5817.61	8455.57	10488.3	7271.2	5618.7
1208	Negative	8.39_671.59	No information	No information	[M-H]-	671.593	8.39	5812.19	15079.6	9167.81	18046.8	7409.25	6493.19	15199	11629.6
1209	Negative	9.25_671.63	No information	No information	[M-H]-	671.629	9.25	17630.1	24124.5	11155.2	7094.04	2238.5	7212.09	2244.27	4197.83
1210	Negative	7.44_679.60	No information	No information	[M-H]-	679.602	7.44	3476.58	3256.39	3509.98	961.116	3392.63	3144.62	3821.23	3275.65
1211	Negative	8.01_685.59	No information	No information	[M-H]-	685.591	8.01	8745.99	28723	29587.7	35723.9	41410.4	26957.8	14257.1	38436.5
1212	Negative	8.02_686.59	No information	No information	[M-H]-	686.593	8.02	5360.9	7258.92	3255.44	2543.03	9216.53	11918.9	10795.2	11618.1
1213	Negative	8.70_695.64	No information	No information	[M-H]-	695.637	8.7	10815.9	7400.54	13375.9	24609.4	10947.7	19311.8	24158.1	22263.1
1214	Negative	8.70_694.63	No information	No information	[M-H]-	694.635	8.7	48482.1	37677.6	56627.2	50911.5	41812.4	36743.2	49011.1	45426.3
1215	Negative	8.36_698.61	No information	No information	[M-H]-	698.609	8.36	4823.4	2870.49	4032.88	3209.38	5139.04	9206.76	7118.4	12355.1
1216	Negative	8.35_696.61	No information	No information	[M-H]-	696.612	8.35	8716.08	10812.8	12011.9	15518.1	15840.7	18882.2	21617.8	24673.2
1217	Negative	8.67_712.63	No information	No information	[M-H]-	712.626	8.67	12475.9	16893.1	16707	18702.5	25001.5	14633.9	31017.5	33657.8
1218	Negative	5.50_715.51	No information	No information	[M-H]-	715.51	5.5	16785.6	22454.5	9984.9	22179.8	22841.6	15689.8	24912.6	10605.6
1219	Negative	7.06_730.57	No information	No information	[M-H]-	730.566	7.06	2243.24	1770.77	4131.56	4665.34	1365.93	1183.21	1008.73	1586.33
1220	Negative	5.90_737.53	No information	No information	[M-H]-	737.531	5.9	24080.9	25654.8	12747	32077.7	16458.4	19096.3	14840.8	21309.6
1221	Negative	5.91_736.53	No information	No information	[M-H]-	736.528	5.91	83292.8	83442.9	70227.2	71003.8	82611.5	85778.4	74347.5	68805.9
1222	Negative	5.11_744.50	No information	No information	[M-H]-	744.504	5.11	11544.3	8671.35	8807.22	8165.02	10719.4	8175.43	9281.49	8716.16
1223	Negative	6.79_751.55	No information	No information	[M-H]-	751.545	6.79	4928.97	7310.25	4380.56	4948.5	1513.05	2029.39	2086.69	1426.66
1224	Negative	6.79_750.53	No information	No information	[M-H]-	750.534	6.79	1033.65	1727.05	1277.28	917.348	1452.17	895.363	1666.49	691.924
1225	Negative	6.82_755.58	No information	No information	[M-H]-	755.576	6.82	0	1149.15	0	0	0	0	0	1058.71
1226	Negative	7.69_757.59	No information	No information	[M-H]-	757.593	7.69	6532.66	6813.14	6041.48	6002.51	1750.22	1246.85	1476.68	1926.51
1227	Negative	5.03_763.57	No information	No information	[M-H]-	763.575	5.03	13808.7	15934.1	11728.8	16382.7	28186.1	24527.7	20173.4	23159.8
1228	Negative	5.02_762.58	No information	No information	[M-H]-	762.577	5.02	62233.6	24644.4	60051.4	18569.4	37003.1	105835	100141	50767.3
1229	Negative	5.87_794.55	No information	No information	[M-H]-	794.55	5.87	38991.9	40731.5	37136	38207.1	55901.6	60032.7	54942.9	52877.8
1230	Negative	8.38_795.60	No information	No information	[M-H]-	795.596	8.38	12768.9	10070.5	5532.41	11247.6	11041.6	4160.04	3035.74	11120.5
1231	Negative	8.39_794.60	No information	No information	[M-H]-	794.595	8.39	15104.5	10899.3	16857.3	13877.2	13075.9	10110.8	14275	11951.3
1232	Negative	5.54_803.58	No information	No information	[M-H]-	803.578	5.54	2149.99	2553.03	0	2124.1	0	1712.62	0	0
1233	Negative	5.50_815.56	No information	No information	[M-H]-	815.563	5.5	1306.36	907.721	721.178	497.53	725.452	986.491	823.695	1316.74
1234	Negative	5.36_817.58	No information	No information	[M-H]-	817.578	5.36	63777.5	22504.8	61664.4	23897.5	66110	27848.8	35336.5	61127.7
1235	Negative	6.56_823.59	No information	No information	[M-H]-	823.586	6.56	5696.95	5527.12	5630.17	5367.42	5676.79	6577.09	1391.93	5623.33
1236	Negative	5.12_827.58	No information	No information	[M-H]-	827.58	5.12	4142.51	3981.62	3983.08	5119.11	16606.8	3091.1	3275.68	5094.55
1237	Negative	7.40_829.66	No information	No information	[M-H]-	829.659	7.4	8621.95	8028.82	5705.79	4513.5	2716.64	1909.34	2689.54	2450.66
1238	Negative	7.40_828.66	No information	No information	[M-H]-	828.655	7.4	15635.8	15256.4	15436.2	15178.7	7997.73	7683.63	7120.79	6936.6
1239	Negative	7.03_832.64	No information	No information	[M-H]-	832.636	7.03	11341.1	5172.59	11135.8	12284.6	10139.8	11538.5	3254.19	9597.84
1240	Negative	7.73_833.64	No information	No information	[M-H]-	833.644	7.73	23052.6	11494.3	13022.7	9833.58	9300.24	17375	8528.23	16035.7
1241	Negative	5.04_844.58	No information	No information	[M-H]-	844.583	5.04	2925.01	3035.88	2954.8	2975.35	4668.51	4994.65	2751.62	4406.1
1242	Negative	5.05_843.58	No information	No information	[M-H]-	843.582	5.05	5594.02	6112.62	5571.14	5533.57	8383.28	9433.86	8227.4	8528.72
1243	Negative	4.81_848.45	No information	No information	[M-H]-	848.45	4.81	7893.56	3135.68	5067.61	3073.61	8530.4	5782.98	4778.63	4967.27
1244	Negative	4.81_847.44	No information	No information	[M-H]-	847.443	4.81	13313.4	6008.07	9576.36	5449.6	18037.4	10272.8	13854.8	8617.81
1245	Negative	7.16_849.64	No information	No information	[M-H]-	849.643	7.16	6245	5708.66	5916.06	2794.03	11271.1	11390.9	3646.94	10160.2
1246	Negative	7.85_850.66	No information	No information	[M-H]-	850.659	7.85	6734.11	6927.2	6747.9	3333.54	7588.07	8471.96	3479.81	6592.95
1247	Negative	5.71_855.61	No information	No information	[M-H]-	855.611	5.71	1078.51	809.821	1195.2	992.38	1655.1	1411.75	1646.2	1537.74
1248	Negative	8.05_857.69	No information	No information	[M-H]-	857.69	8.05	7181.88	13863.9	11947.4	10840.2	5586.74	9686.99	4887.26	4701.15
1249	Negative	8.05_856.69	No information	No information	[M-H]-	856.687	8.05	26855.5	24662.5	22037.4	18455	17105.2	17244.8	13539.6	13358.3
1250	Negative	6.54_870.68	No information	No information	[M-H]-	870.675	6.54	1692.55	3607.12	3791.26	3683.68	9287.56	5923.28	9581.13	5542.33
1251	Negative	6.56_869.67	No information	No information	[M-H]-	869.673	6.56	6293.38	5929.18	6669.51	6595.62	16832.5	17351.8	17036.2	16441.9
1252	Negative	5.15_887.57	No information	No information	[M-H]-	887.566	5.15	480258	597897	401542	500111	484414	398011	330622	348752
1253	Negative	5.10_899.57	No information	No information	[M-H]-	899.568	5.1	33333.6	12583.6	22378.6	12758	39275.9	25068.7	29354.6	24778.5
1254	Negative	7.77_973.74	No information	No information	[M-H]-	973.738	7.77	17496.4	8958.4	8982.44	9854.12	8266.6	8383.72	10094.4	18342.9
1255	Negative	7.59_1196.81	No information	No information	[M-H]-	1196.81	7.59	7349.03	7437.61	4503.21	6867.16	4785.19	4688	4717.74	4417.67
1256	Negative	7.16_847.66	No information	No information	[M-H]-	847.659	7.16	9188.48	8873.81	8961.23	8895.69	17839.5	17204.3	17443.2	16828.3
1257	Negative	7.18_847.66	No information	No information	[M-H]-	847.662	7.18	7616.45	4110.88	4701.49	4307.16	13149.4	10491.2	11091.2	11541.7
1258	Negative	7.46_707.59	No information	No information	[M-H]-	707.594	7.46	5630.09	6937.65	7411.9	8550.9	10701.7	13799.3	13506.2	13794.5
1259	Negative	5.93_599.52	No information	No information	[M-H]-	599.518	5.93	7724.66	8990.72	8975.07	9308.36	12493.8	13346.6	12339.9	10782.7
1260	Negative	7.74_1009.72	No information	No information	[M-H]-	1009.72	7.74	18247.6	17160.2	15893.6	18397	12421.5	14388	15856.7	16979.9
1261	Negative	5.03_801.57	No information	No information	[M-H]-	801.565	5.03	5081.16	4538.61	6316.3	2867.27	13390.4	1857.26	2241.88	2778.11
1262	Negative	8.08_683.59	No information	No information	[M-H]-	683.594	8.08	55883	68231.2	57655.5	93555.2	88304.7	142342	146952	152138
1263	Negative	0.61_429.08	No information	No information	[M-H]-	429.08	0.61	7344.63	7355.87	4277.27	4938.67	9722.58	8730.88	6728.04	6322.2
1264	Negative	0.64_395.06	No information	No information	[M-H]-	395.064	0.64	97.6469	127.366	8789.7	10827.7	124.291	157.665	15269.4	14634.5
1265	Negative	0.64_555.05	No information	No information	[M-H]-	555.047	0.64	85.331	0	16415.6	10081	133.169	101.253	20142.3	12823.7
1266	Negative	0.64_509.06	No information	No information	[M-H]-	509.057	0.64	58.94	98.8513	3794.02	3452.34	144.583	143.2	5620.23	6645.02
1267	Negative	0.64_458.06	No information	No information	[M-H]-	458.06	0.64	86.2107	115.96	6885.31	10611.6	182.631	147.54	14377.7	27422.4
1268	Negative	0.75_61.99	No information	No information	[M-H]-	61.9897	0.75	541.896	1049.34	8424.5	11672.7	1164.27	1541.93	13452.5	25023.8
1269	Negative	0.75_308.03	No information	No information	[M-H]-	308.032	0.75	119.639	137.822	41437.3	41309.2	161.071	156.218	50921.1	49125.4
1270	Negative	0.75_412.08	No information	No information	[M-H]-	412.079	0.75	80.0528	104.554	10161	10315.9	0	185.148	12263.5	11559.1
1271	Negative	0.75_455.09	No information	No information	[M-H]-	455.085	0.75	71.2558	0	53491.7	47149.2	0	175.023	62097.1	55761.2
1272	Negative	0.75_472.07	No information	No information	[M-H]-	472.075	0.75	164.504	148.277	46255.9	63273.8	200.387	232.881	77630.3	144103
1273	Negative	0.75_523.07	No information	No information	[M-H]-	523.072	0.75	129.316	93.1484	17722.3	15666.4	106.535	154.772	23734.4	24124.8
1274	Negative	0.75_569.06	No information	No information	[M-H]-	569.063	0.75	75.6543	87.4454	35357.1	21231.2	136.973	196.72	36847.8	23160.9
1275	Negative	0.83_421.23	No information	No information	[M-H]-	421.226	0.83	2195.73	4982.49	5453.1	8600.92	3902.47	17589	4412.14	6796.59
1276	Negative	0.83_319.23	No information	No information	[M-H]-	319.228	0.83	3616.45	3431.28	6286.79	5549.64	1917.63	2260.83	2226.36	2826.71
1277	Negative	0.83_293.18	No information	No information	[M-H]-	293.179	0.83	2969.87	4695.44	4862.88	9364.63	9118.88	13186	6590.76	10375.4
1278	Negative	1.21_500.28	No information	No information	[M-H]-	500.277	1.21	2605.68	3290.61	6590.2	7243.21	2135.77	1838.46	5326.56	6503.85
1279	Negative	1.38_528.27	No information	No information	[M-H]-	528.272	1.38	3208.27	6591.67	4777.11	3339.79	7274.81	3131.6	2740.88	2817.45
1280	Negative	1.54_599.32	No information	No information	[M-H]-	599.319	1.54	2800.97	1880.08	3025.81	2441.2	2589.81	1570.86	1598.45	2024.86
1281	Negative	1.90_506.29	No information	No information	[M-H]-	506.288	1.9	635.144	967.602	416.844	596.678	1505.44	762.288	569.424	695.395
1282	Negative	2.03_462.30	No information	No information	[M-H]-	462.298	2.03	942.16	850.692	975.711	1269.28	1803.48	1528.92	1134.07	1102.68
1283	Negative	2.17_679.03	No information	No information	[M-H]-	679.026	2.17	65.0979	0	5537.94	7200.33	134.437	173.576	6506	8402.6
1284	Negative	2.20_329.25	No information	No information	[M-H]-	329.248	2.2	29573.8	24500.9	34380.4	32606.5	35487.5	30939.9	31860.3	36429
1285	Negative	2.25_279.23	No information	No information	[M-H]-	279.233	2.25	3966.57	4280.07	4739.3	3836.43	3492.82	4810.95	3569.35	3569.54
1286	Negative	2.48_480.31	No information	No information	[M-H]-	480.309	2.48	5700.47	5353.18	6729.46	6257.98	6318.53	5730.9	5911.51	6365.01
1287	Negative	2.63_506.33	No information	No information	[M-H]-	506.326	2.63	0	217.663	0	0	303.117	270.489	0	0
1288	Negative	2.75_331.26	No information	No information	[M-H]-	331.264	2.75	35031.5	29661.1	45249.8	42603.5	55391.8	45433.5	50411.3	58325.3
1289	Negative	2.78_363.25	No information	No information	[M-H]-	363.251	2.78	6632.95	6683.87	7155.52	6613.48	5566.45	3770.94	4612.69	4836.53
1290	Negative	2.78_377.25	No information	No information	[M-H]-	377.245	2.78	3262.81	3492.11	3427.9	3427.33	4017.89	3292.16	0	2875.3
1291	Negative	2.79_613.52	No information	No information	[M-H]-	613.522	2.79	1777	1726.1	2251.14	1835.59	1740.07	1712.62	1507.72	1622.2
1292	Negative	2.79_379.23	No information	No information	[M-H]-	379.234	2.79	1959.97	2587.24	2713.18	2064.26	2504.84	2437.3	1837.2	1829.32
1293	Negative	2.89_415.31	No information	No information	[M-H]-	415.306	2.89	18958.4	17212.5	17340.5	14169.3	15551.6	13753	11195.1	12350.5
1294	Negative	2.97_465.30	No information	No information	[M-H]-	465.304	2.97	11730.8	11396.4	12665.8	13106.4	18544.7	16670.5	18388.7	19000.1
1295	Negative	2.97_357.28	No information	No information	[M-H]-	357.279	2.97	2859.03	2697.5	3653.84	3455.91	7803.68	7449.31	7406.1	8075.15
1296	Negative	3.15_295.26	No information	No information	[M-H]-	295.264	3.15	8614.04	7601.1	10055.9	8407.09	8804.35	7975.82	7089.75	7321.9
1297	Negative	3.20_577.34	No information	No information	[M-H]-	577.343	3.2	881.461	972.355	2133.1	2460.85	815.499	799.896	1027.83	1478.73
1298	Negative	3.22_333.28	No information	No information	[M-H]-	333.28	3.22	2613.59	2037.86	3646.47	2403.68	3284.83	2859.67	2767.14	3596.15
1299	Negative	3.28_321.28	No information	No information	[M-H]-	321.28	3.28	1916.87	1675.72	2114.66	1860.6	1632.27	2033.73	1530.4	1337.57
1300	Negative	3.34_359.29	No information	No information	[M-H]-	359.295	3.34	13705.7	12536.1	17039.9	16695.4	46516.4	42756.1	42062.2	44298.2
1301	Negative	3.40_641.55	No information	No information	[M-H]-	641.555	3.4	738.07	750.89	884.411	962.01	962.619	896.81	728.194	907.138
1302	Negative	3.40_406.31	No information	No information	[M-H]-	406.306	3.4	904.333	1062.65	951.733	1185.32	938.522	792.664	870.252	637.542
1303	Negative	3.55_335.30	No information	No information	[M-H]-	335.295	3.55	1544.76	1291.72	2100.82	1977.61	2626.59	1721.3	2369.62	2146.35
1304	Negative	3.67_867.52	No information	No information	[M-H]-	867.517	3.67	13696.1	11892.6	17233.6	16179.1	22112.3	17933.3	26145.8	26271.1
1305	Negative	3.81_583.38	No information	No information	[M-H]-	583.376	3.81	11509.1	13997.9	7592.66	9848.76	9541.21	11046.7	6914.27	6973.62
1306	Negative	3.92_869.53	No information	No information	[M-H]-	869.532	3.92	5551.8	4678.33	6783.87	6983.28	11504.5	9666.74	13226.9	13804.9
1307	Negative	3.99_337.31	No information	No information	[M-H]-	337.311	3.99	5747.97	5965.3	5992.6	5506.77	7146.71	6410.74	6620.6	5895.24
1308	Negative	4.02_1151.70	No information	No information	[M-H]-	1151.7	4.02	6340.01	5707.71	4663.68	4677.85	11707.4	10622.9	8672.68	8337.8
1309	Negative	4.07_845.53	No information	No information	[M-H]-	845.533	4.07	3651.64	3200.31	4376.87	3981.13	4265.2	2016.38	4459.89	4627.1
1310	Negative	4.11_363.33	No information	No information	[M-H]-	363.327	4.11	2135.92	2635.72	2240.08	1993.69	4550.56	3963.32	4379.91	4337.83
1311	Negative	4.11_881.52	No information	No information	[M-H]-	881.517	4.11	10425.3	10825.2	13564	12808.9	9337.02	10854.3	12356.6	12497.4
1312	Negative	4.23_857.52	No information	No information	[M-H]-	857.518	4.23	98982.2	104125	120265	118856	78848.5	83017.1	90075.3	87151.2
1313	Negative	4.27_491.36	No information	No information	[M-H]-	491.358	4.27	8519.91	8355.79	9180.72	8064.98	11604.7	11524	11146.1	9825.78
1314	Negative	4.28_965.53	No information	No information	[M-H]-	965.534	4.28	4900.82	5081.34	5182.89	4968.15	6181.56	6192.33	5554.57	5521.51
1315	Negative	4.30_833.52	No information	No information	[M-H]-	833.518	4.3	9872.01	10745.3	12544.1	12908.1	10978.2	11995.6	14093.5	13861.6
1316	Negative	4.35_248.97	No information	No information	[M-H]-	248.974	4.35	93683.8	131356	14500.1	120860	142881	199012	142155	160849
1317	Negative	4.35_867.54	No information	No information	[M-H]-	867.538	4.35	648.34	772.751	938.822	833.384	760.963	779.646	808.176	1078.38
1318	Negative	4.41_847.55	No information	No information	[M-H]-	847.548	4.41	922.807	1318.33	1860.12	2285.78	1571.39	2788.79	1756.02	2322.23
1319	Negative	4.41_883.53	No information	No information	[M-H]-	883.533	4.41	16581.5	12813.6	16389.7	14515	17183.8	21289.1	19855.8	17335.1
1320	Negative	4.50_871.53	No information	No information	[M-H]-	871.534	4.5	18726.2	17853.1	19493.9	18786.4	20598	20377.8	20773.8	20342.3
1321	Negative	4.61_799.55	No information	No information	[M-H]-	799.549	4.61	2804.49	2512.15	2507.52	5483.54	2939.86	2016.38	1354.92	1578.23
1322	Negative	4.61_859.53	No information	No information	[M-H]-	859.533	4.61	5733.89	5768.55	2418.99	5405.83	2277.82	2652.82	1575.76	1840.89
1323	Negative	4.61_823.55	No information	No information	[M-H]-	823.548	4.61	1284.36	1294.57	1160.16	1380.04	1261.93	1215.03	1198.54	1299.38
1324	Negative	4.63_809.52	No information	No information	[M-H]-	809.518	4.63	528.701	825.979	723.944	795.869	606.234	749.27	1851.52	841.185
1325	Negative	4.64_339.33	No information	No information	[M-H]-	339.327	4.64	9689.91	9216.94	7550.23	11405.7	9498.09	10602.6	8528.23	56546.9
1326	Negative	4.66_365.34	No information	No information	[M-H]-	365.342	4.66	14878.4	14785.9	16991	16271.1	23539.1	22900.5	19107.3	19834.4
1327	Negative	4.68_542.43	No information	No information	[M-H]-	542.433	4.68	1494.61	1548.35	1136.18	1786.46	1509.24	1604.13	1430.13	1514.6
1328	Negative	4.69_463.33	No information	No information	[M-H]-	463.328	4.69	11273.4	12684.3	12212.1	12442.7	17580.8	19729.8	16865.5	16312.3
1329	Negative	4.69_505.37	No information	No information	[M-H]-	505.374	4.69	22055.9	25416.2	23006.7	23186.5	33098.1	38513.6	31404.3	30173.9
1330	Negative	4.72_835.53	No information	No information	[M-H]-	835.533	4.72	43522.3	47238.6	47014	51697.5	42418.6	45273	51529.9	53919.2
1331	Negative	4.72_732.52	No information	No information	[M-H]-	732.517	4.72	5902.8	3920.79	5733.46	4439.36	7012.28	7068.88	5588	4967.27
1332	Negative	4.75_967.55	No information	No information	[M-H]-	967.551	4.75	8259.52	8533.53	8441.1	7883.66	11008.6	11414.1	10530.2	10079.2
1333	Negative	4.76_985.47	No information	No information	[M-H]-	985.474	4.76	17085.6	9081.97	15732.2	8619.68	13803.9	7770.42	11889.9	8129.53
1334	Negative	4.76_885.55	No information	No information	[M-H]-	885.55	4.76	1.59087e+06	1.64923e+06	1.69479e+06	1.60793e+06	2.12336e+06	2.10015e+06	2.09481e+06	1.98134e+06
1335	Negative	4.76_849.56	No information	No information	[M-H]-	849.564	4.76	600.836	505.663	480.478	1195.14	1376.08	718.894	823.695	533.406
1336	Negative	4.80_825.56	No information	No information	[M-H]-	825.564	4.8	903.453	871.603	616.044	1135.3	760.963	1628.72	693.575	1434.76
1337	Negative	4.83_829.52	No information	No information	[M-H]-	829.521	4.83	5530.68	5331.32	4906.22	4973.51	11301.6	12025.9	9687.37	8725.42
1338	Negative	4.89_873.55	No information	No information	[M-H]-	873.549	4.89	5906.32	6224.78	5685.5	5102.13	3729.99	3765.15	2139.22	2370.82
1339	Negative	4.90_876.60	No information	No information	[M-H]-	876.601	4.9	0	0	0	0	0	0	0	710.437
1340	Negative	4.91_1022.66	No information	No information	[M-H]-	1022.66	4.91	7251.38	7995.55	7360.26	7136.91	4664.71	5346.14	4314.25	4307.75
1341	Negative	4.91_851.58	No information	No information	[M-H]-	851.579	4.91	829.558	1031.29	1001.53	1039.72	1182.03	1026.99	1072	1059.87
1342	Negative	4.92_764.54	No information	No information	[M-H]-	764.541	4.92	0	0	1683.98	0	1043.79	1270	0	0
1343	Negative	4.95_491.36	No information	No information	[M-H]-	491.359	4.95	8951.84	9109.53	9871.47	8347.24	14677.7	16265.5	13442.9	11938.6
1344	Negative	4.95_119.04	No information	No information	[M-H]-	119.036	4.95	3166.93	28290.5	22626.7	2254.51	32645.3	46674.6	32021.5	36733.3
1345	Negative	4.95_505.37	No information	No information	[M-H]-	505.374	4.95	24658.9	3772.51	27022	25333.8	39794.6	7410.25	35753.2	3070.85
1346	Negative	4.95_248.97	No information	No information	[M-H]-	248.974	4.95	56883.3	85774.4	63844.5	78143.4	101403	149831	102919	21685.7
1347	Negative	4.99_837.55	No information	No information	[M-H]-	837.55	4.99	12818.1	6877.77	20485.3	7821.13	10142.4	9399.14	9488.02	10220.3
1348	Negative	5.01_911.56	No information	No information	[M-H]-	911.564	5.01	8725.76	6349.3	7385.16	5669.34	7992.65	6520.67	7249.71	5756.39
1349	Negative	5.02_821.55	No information	No information	[M-H]-	821.554	5.02	1073.24	1212.83	1124.19	799.442	1684.27	1497.09	1525.63	1558.56
1350	Negative	5.04_861.55	No information	No information	[M-H]-	861.553	5.04	17164.7	10181.7	3843.82	7786.29	13537.5	8924.7	8652.38	8130.69
1351	Negative	5.07_860.61	No information	No information	[M-H]-	860.608	5.07	6253.8	5873.1	2000.3	5114.64	6110.54	7450.75	6023.72	6592.95
1352	Negative	5.10_248.97	No information	No information	[M-H]-	248.974	5.1	59534.7	86352.3	68459.3	78516.8	96472.4	132381	96737.6	104774
1353	Negative	5.10_896.59	No information	No information	[M-H]-	896.586	5.1	12602.6	14939.9	9231.44	12152.4	13727.8	16848.4	12627.6	13262.3
1354	Negative	5.11_391.29	No information	No information	[M-H]-	391.288	5.11	44481.2	37504.6	41808	34351	61964	61288.3	55759.4	48947.3
1355	Negative	5.11_659.51	No information	No information	[M-H]-	659.513	5.11	30104.3	23492.4	30414.9	26981.8	38859.9	34554.7	38620.6	35849.3
1356	Negative	5.11_670.48	No information	No information	[M-H]-	670.481	5.11	6274.91	4474.92	4742.99	4154.42	5873.37	5079.99	4679.54	4610.9
1357	Negative	5.12_772.57	No information	No information	[M-H]-	772.567	5.12	7953.38	6546.05	6876.09	5007.45	7914.02	6866.38	8704.91	8252.18
1358	Negative	5.12_770.51	No information	No information	[M-H]-	770.514	5.12	28256.9	19129.6	21698	20001.2	38837	30074.9	33843.1	31974.3
1359	Negative	5.13_806.53	No information	No information	[M-H]-	806.535	5.13	10039.2	6990.88	9639.99	8203.43	10657.3	9144.57	11239.3	10904.2
1360	Negative	5.13_851.58	No information	No information	[M-H]-	851.58	5.13	8716.08	4402.69	5525.03	3915.03	5260.79	3872.19	3972.84	3525.57
1361	Negative	5.13_369.24	No information	No information	[M-H]-	369.241	5.13	27531.1	34247.2	36942.4	31357.8	51806.4	61025	45583.8	38832.2
1362	Negative	5.13_702.53	No information	No information	[M-H]-	702.527	5.13	6822.08	5789.46	6102.34	5538.03	5264.6	5299.86	5338.5	5108.44
1363	Negative	5.13_139.01	No information	No information	[M-H]-	139.007	5.13	13536.8	14288.8	13458.9	12599.9	18429.3	22081.8	17143.6	16979.9
1364	Negative	5.13_686.48	No information	No information	[M-H]-	686.476	5.13	15130	10952.5	12079.3	11569.1	17582.1	16375.5	16528.8	16394.4
1365	Negative	5.13_916.59	No information	No information	[M-H]-	916.592	5.13	25648.6	31297.9	22924.6	28477.1	28378.9	40148.1	35672	35709.3
1366	Negative	5.14_732.50	No information	No information	[M-H]-	732.497	5.14	105902	73653.7	82414.4	71872	101589	88850.7	93268.6	90130.6
1367	Negative	5.14_465.33	No information	No information	[M-H]-	465.33	5.14	4353.64	4957.77	4142.62	4258.92	5378.74	3689.94	5158.24	4807.6
1368	Negative	5.14_116.93	No information	No information	[M-H]-	116.929	5.14	9675.84	7123	8958.47	6922.54	12946.5	11405.4	9603.81	7629.68
1369	Negative	5.15_887.82	No information	No information	[M-H]-	887.823	5.15	0	0	0	0	0	0	2419.75	0
1370	Negative	5.15_969.57	No information	No information	[M-H]-	969.571	5.15	571.806	0	462.033	480.558	839.596	0	619.562	519.522
1371	Negative	5.15_796.53	No information	No information	[M-H]-	796.534	5.15	6125.36	4591.83	5159.83	4899.37	9311.66	7941.1	8556.88	8573.84
1372	Negative	5.16_987.49	No information	No information	[M-H]-	987.49	5.16	189.136	234.772	235.167	167.034	284.093	257.471	195.777	222.156
1373	Negative	5.20_248.97	No information	No information	[M-H]-	248.974	5.2	62991.9	88282.8	69673.9	82938.3	103924	141282	103772	111594
1374	Negative	5.25_554.48	No information	No information	[M-H]-	554.477	5.25	1309	1724.2	2201.34	1753.41	2914.49	2729.48	2240.69	2516.61
1375	Negative	5.27_872.56	No information	No information	[M-H]-	872.562	5.27	3151.09	5294.25	2398.7	2498.37	3751.55	6731.86	2835.18	5271.58
1376	Negative	5.29_863.57	No information	No information	[M-H]-	863.565	5.29	40475.9	40118.4	45795.7	46236.3	51579.4	47117.2	59783.6	63409.4
1377	Negative	5.29_744.56	No information	No information	[M-H]-	744.561	5.29	16678.3	10873.6	13707	10930.5	13117.7	12749.2	9092.88	7338.1
1378	Negative	5.30_858.54	No information	No information	[M-H]-	858.541	5.3	6996.27	4823.75	4693.19	3203.13	7328.08	6462.82	2179.81	3349.7
1379	Negative	5.31_875.57	No information	No information	[M-H]-	875.567	5.31	4188.26	2001.74	3064.54	1658.73	1410.32	2499.5	1140.04	510.265
1380	Negative	5.31_873.58	No information	No information	[M-H]-	873.582	5.31	1690.79	1729.9	1217.33	1392.55	2211.87	2059.77	0	1824.69
1381	Negative	5.31_708.50	No information	No information	[M-H]-	708.496	5.31	13794.6	10036.3	13331.6	9621.88	14556	11405.4	13482.3	11177.2
1382	Negative	5.31_763.58	No information	No information	[M-H]-	763.583	5.31	7203	8373.85	6934.19	9103.81	19632.9	20586.1	23467	22759.4
1383	Negative	5.34_853.59	No information	No information	[M-H]-	853.592	5.34	2743.79	4292.43	2345.21	3323.71	3359.65	2606.53	2711.03	2048
1384	Negative	5.35_580.49	No information	No information	[M-H]-	580.493	5.35	1477.9	1257.5	1982.78	1472.94	2591.08	2340.38	1999.55	2022.55
1385	Negative	5.35_898.58	No information	No information	[M-H]-	898.579	5.35	4362.44	4681.18	4300.32	4014.18	5495.42	5651.35	5157.05	5008.93
1386	Negative	5.41_393.37	No information	No information	[M-H]-	393.373	5.41	5366.18	5835.08	6504.43	6361.59	18682.9	20447.3	16834.4	17664.9
1387	Negative	5.47_901.58	No information	No information	[M-H]-	901.581	5.47	500.55	1153.9	1469.1	1435.42	1274.61	1362.57	1203.31	502.166
1388	Negative	5.49_828.55	No information	No information	[M-H]-	828.545	5.49	5353.86	5641.18	5689.19	5235.23	6248.78	6190.88	5450.71	5482.17
1389	Negative	5.55_736.55	No information	No information	[M-H]-	736.548	5.55	6412.14	13659.5	22204.3	23245.4	11174.7	13054.4	17951.8	18943.4
1390	Negative	5.58_792.57	No information	No information	[M-H]-	792.572	5.58	0	1449.5	2059.32	0	2755.96	0	2270.53	0
1391	Negative	5.59_829.60	No information	No information	[M-H]-	829.595	5.59	0	825.028	567.167	693.147	2336.16	620.534	1049.32	0
1392	Negative	5.59_506.38	No information	No information	[M-H]-	506.376	5.59	12878.8	2289.74	3793.1	12688.3	19296.8	21909.6	18420.9	3849.55
1393	Negative	5.60_774.56	No information	No information	[M-H]-	774.557	5.6	3007.7	2942.73	2358.12	2061.58	3677.99	0	2687.16	3529.04
1394	Negative	5.61_119.04	No information	No information	[M-H]-	119.036	5.61	3691.23	26916.1	21788.4	24932.8	31966.8	44392.1	30004	33640.5
1395	Negative	5.61_865.58	No information	No information	[M-H]-	865.58	5.61	1182.32	760.395	861.356	1028.11	943.595	0	551.518	673.411
1396	Negative	5.62_505.37	No information	No information	[M-H]-	505.374	5.62	33158.6	34466.8	35523.1	31776.7	51716.3	55930.5	47788.7	42627.4
1397	Negative	5.62_248.97	No information	No information	[M-H]-	248.974	5.62	53057.4	75614.6	58832.2	69090.5	88937.6	127108	87697.3	11792.8
1398	Negative	5.62_849.59	No information	No information	[M-H]-	849.586	5.62	364.196	271.841	404.856	392.128	418.53	433.94	380.81	344.805
1399	Negative	5.62_588.48	No information	No information	[M-H]-	588.475	5.62	1030.13	1183.36	1894.24	2991.43	1492.76	1395.84	1526.82	1507.65
1400	Negative	5.63_491.36	No information	No information	[M-H]-	491.358	5.63	9463.83	9473.57	10600.9	8254.35	15790	16874.5	13365.4	11886.5
1401	Negative	5.67_896.48	No information	No information	[M-H]-	896.477	5.67	4306.14	5318.01	5201.33	5427.27	6113.07	6961.85	6070.28	5662.67
1402	Negative	5.68_805.54	No information	No information	[M-H]-	805.539	5.68	5563.23	6120.23	5423.59	5239.69	5464.99	5775.74	5636.94	5487.95
1403	Negative	5.73_776.58	No information	No information	[M-H]-	776.578	5.73	3979.77	4109.93	0	3241.53	0	3258.89	0	3932.86
1404	Negative	5.74_685.66	No information	No information	[M-H]-	685.66	5.74	5131.3	5957.69	5268.66	5182.53	7240.57	8308.51	6618.21	6712.13
1405	Negative	5.79_874.58	No information	No information	[M-H]-	874.577	5.79	6003.96	6742.8	6179.81	5948.02	8077.63	9151.8	8081.76	8120.27
1406	Negative	5.81_915.60	No information	No information	[M-H]-	915.596	5.81	521.663	505.663	446.356	563.629	1284.76	553.997	615.981	586.631
1407	Negative	5.82_769.54	No information	No information	[M-H]-	769.54	5.82	6709.48	7391.99	6807.84	6881.45	8886.78	9684.1	8484.06	8583.1
1408	Negative	5.83_760.53	No information	No information	[M-H]-	760.528	5.83	101787	100368	92100.5	91194.4	87399.2	90073	82687.1	82273
1409	Negative	5.84_786.54	No information	No information	[M-H]-	786.542	5.84	6440.29	5949.14	5594.2	5405.83	9561.5	9410.72	8778.92	8202.42
1410	Negative	5.84_750.54	No information	No information	[M-H]-	750.541	5.84	36351.9	35056.1	28340.8	35941.8	40196.6	43285.5	41443.8	50107.8
1411	Negative	5.85_768.54	No information	No information	[M-H]-	768.542	5.85	23591	25824	25962.4	25344.5	30987.7	33497.3	30414.7	30751.3
1412	Negative	5.86_797.55	No information	No information	[M-H]-	797.548	5.86	3222.35	3448.39	1280.04	1513.13	1948.07	2223.22	1305.97	3654.01
1413	Negative	5.86_710.51	No information	No information	[M-H]-	710.512	5.86	1242.14	1272.71	1261.6	1493.48	1998.8	985.044	1122.14	678.039
1414	Negative	5.87_900.59	No information	No information	[M-H]-	900.593	5.87	7400.93	8283.55	7721.77	7380.77	10676.3	12095.4	9675.44	9789.92
1415	Negative	5.90_793.56	No information	No information	[M-H]-	793.557	5.9	83787.2	88493.8	84476.5	85239.2	140764	76108.8	77934.7	34849.6
1416	Negative	5.95_800.56	No information	No information	[M-H]-	800.56	5.95	776.776	1053.15	1447.89	941.465	2205.53	2110.4	2480.64	1636.09
1417	Negative	5.96_582.51	No information	No information	[M-H]-	582.51	5.96	53854.4	52056.6	61669.9	59920.6	71763.9	67104.5	64119.3	59417.5
1418	Negative	5.96_576.48	No information	No information	[M-H]-	576.484	5.96	2943.48	3534.89	5866.26	5612.17	5661.57	6264.65	5543.83	4794.87
1419	Negative	5.97_926.61	No information	No information	[M-H]-	926.608	5.97	4053.66	4301.93	3859.5	3975.77	5537.28	5505.25	4777.43	4562.3
1420	Negative	5.98_696.49	No information	No information	[M-H]-	696.487	5.98	6686.61	3772.51	7033.79	4163.35	10610.4	7249.69	7911.06	5106.12
1421	Negative	6.00_778.59	No information	No information	[M-H]-	778.591	6	0	0	0	0	0	1372.7	1469.52	0
1422	Negative	6.01_798.53	No information	No information	[M-H]-	798.527	6.01	3795.91	4181.22	3875.18	3793.55	4951.34	5746.81	4655.67	4644.45
1423	Negative	6.04_281.25	No information	No information	[M-H]-	281.248	6.04	759.182	1031.29	737.778	593.999	1179.49	1333.64	1307.17	1246.16
1424	Negative	6.05_600.50	No information	No information	[M-H]-	600.496	6.05	1668.79	1342.1	1382.41	1288.93	1447.1	5444.5	1468.33	2130.15
1425	Negative	6.08_848.54	No information	No information	[M-H]-	848.544	6.08	7850.46	8271.19	8501.97	7928.32	10364.3	11555.8	10266.3	10838.2
1426	Negative	6.10_824.54	No information	No information	[M-H]-	824.538	6.1	4617.55	5118.41	4754.98	4674.28	6709.16	7810.92	6597.92	6311.78
1427	Negative	6.10_248.97	No information	No information	[M-H]-	248.974	6.1	8557.74	9947.87	64790.7	75545.9	10204.5	11343.2	94327.4	100678
1428	Negative	6.19_800.56	No information	No information	[M-H]-	800.557	6.19	5521.89	4913.1	4812.16	4425.96	5523.33	5697.63	5311.04	5295.88
1429	Negative	6.23_395.39	No information	No information	[M-H]-	395.389	6.23	6239.72	7020.35	7387	7948.86	9990.18	12251.6	11331.2	13954.2
1430	Negative	6.25_248.97	No information	No information	[M-H]-	248.974	6.25	62165.9	88824.6	69559.5	8817.98	103000	145322	100527	17064.4
1431	Negative	6.26_828.61	No information	No information	[M-H]-	828.61	6.26	893.777	961.899	796.8	723.517	1301.25	830.272	858.314	985.818
1432	Negative	6.30_790.59	No information	No information	[M-H]-	790.593	6.3	706.4	2483.64	2409.77	1988.33	2625.32	2200.08	2388.72	2169.49
1433	Negative	6.35_675.49	No information	No information	[M-H]-	675.492	6.35	4292.94	5320.86	3182.59	3513.08	4583.54	6455.58	5012.6	5647.63
1434	Negative	6.36_782.53	No information	No information	[M-H]-	782.533	6.36	1891.36	1834.45	1770.67	1924.02	3949.4	4280.1	3519.21	1735.6
1435	Negative	6.36_702.77	No information	No information	[M-H]-	702.765	6.36	444.249	377.346	0	317.097	421.066	499.031	350.966	344.805
1436	Negative	6.37_738.54	No information	No information	[M-H]-	738.543	6.37	941.281	921.028	1268.98	1125.47	1072.96	624.874	753.263	803.002
1437	Negative	6.37_832.55	No information	No information	[M-H]-	832.552	6.37	11395.7	11981.9	11234.5	11270.8	8852.54	9714.47	9248.07	8881.62
1438	Negative	6.37_281.25	No information	No information	[M-H]-	281.248	6.37	483.836	659.643	890.867	690.467	1228.96	938.757	589.718	986.975
1439	Negative	6.37_800.46	No information	No information	[M-H]-	800.457	6.37	682.648	404.91	615.122	449.295	656.965	533.746	562.262	480.181
1440	Negative	6.43_808.55	No information	No information	[M-H]-	808.555	6.43	1884.32	1593.98	1606.51	1391.65	2280.35	1570.86	1785.87	1674.27
1441	Negative	6.44_900.51	No information	No information	[M-H]-	900.511	6.44	0	487.603	498.922	542.191	885.254	0	0	425.799
1442	Negative	6.44_952.65	No information	No information	[M-H]-	952.646	6.44	850.671	945.741	784.811	1049.55	1099.59	1134.03	1153.17	1006.65
1443	Negative	6.45_248.97	No information	No information	[M-H]-	248.974	6.45	59968.4	91576.3	12308.9	83258.9	105658	157995	105550	117640
1444	Negative	6.45_966.00	No information	No information	[M-H]-	966.001	6.45	23440.5	22065.7	24519.1	20481.8	35916.2	39854.5	31867.5	27403.9
1445	Negative	6.46_119.04	No information	No information	[M-H]-	119.036	6.46	21302.8	29028.1	24348.5	27253.4	35186.9	46806.2	32826	3140.27
1446	Negative	6.49_902.61	No information	No information	[M-H]-	902.608	6.49	4980.87	4736.31	4898.84	4665.34	6663.5	7229.44	6792.5	6508.48
1447	Negative	6.53_854.63	No information	No information	[M-H]-	854.629	6.53	760.942	837.385	703.656	606.504	714.037	1107.99	896.515	829.615
1448	Negative	6.54_764.56	No information	No information	[M-H]-	764.559	6.54	27930.5	25975.1	26356.2	25892.1	26429.5	25003.6	30803.8	30444.7
1449	Negative	6.54_876.57	No information	No information	[M-H]-	876.574	6.54	3953.38	4026.29	4229.31	4120.47	5763.03	6112.77	5481.75	5220.67
1450	Negative	6.55_738.54	No information	No information	[M-H]-	738.542	6.55	834.837	770.85	883.489	652.952	903.01	964.794	846.377	395.716
1451	Negative	6.58_677.49	No information	No information	[M-H]-	677.493	6.58	9875.53	3146.13	9639.99	3681.9	11963.6	11473.4	12018.8	13403.4
1452	Negative	6.58_928.62	No information	No information	[M-H]-	928.624	6.58	7307.68	7521.26	7501.36	7078.85	7936.85	8447.37	7921.8	7758.11
1453	Negative	6.60_701.53	No information	No information	[M-H]-	701.535	6.6	7419.4	8110.56	6775.57	6416.08	3530.87	7700.99	7234.19	8159.61
1454	Negative	6.61_954.64	No information	No information	[M-H]-	954.64	6.61	338.685	1152	956.344	647.592	726.72	470.102	1457.58	725.479
1455	Negative	6.61_582.54	No information	No information	[M-H]-	582.545	6.61	17200.8	18457.6	7953.24	7613.9	5972.29	7076.12	4342.9	3984.93
1456	Negative	6.64_248.97	No information	No information	[M-H]-	248.974	6.64	63013	89289.4	70692	84544.3	14242.7	158128	107183	120118
1457	Negative	6.64_627.50	No information	No information	[M-H]-	627.501	6.64	5352.1	6001.42	4292.94	5116.43	6846.13	6766.57	5741.99	5239.18
1458	Negative	6.68_724.52	No information	No information	[M-H]-	724.519	6.68	7415.88	4760.07	7143.53	5165.55	7727.58	5693.29	6187.26	4374.86
1459	Negative	6.68_603.51	No information	No information	[M-H]-	603.512	6.68	3695.63	5698.21	3754.37	5572.87	3634.87	4271.42	3349.69	2390.49
1460	Negative	6.70_771.57	No information	No information	[M-H]-	771.573	6.7	4346.6	2966.49	1443.28	3046.81	3869.5	3799.87	6595.53	5136.21
1461	Negative	6.71_802.52	No information	No information	[M-H]-	802.518	6.71	1329.23	4350.41	4623.1	4148.16	6277.95	7041.4	6108.48	5942.68
1462	Negative	6.71_627.49	No information	No information	[M-H]-	627.489	6.71	5352.1	6472.86	3384.56	4291.08	6506.24	8022.11	5665.59	6781.55
1463	Negative	6.72_918.52	No information	No information	[M-H]-	918.52	6.72	4452.17	4699.24	4772.5	4646.59	3723.65	4000.93	3757.96	3871.53
1464	Negative	6.73_826.56	No information	No information	[M-H]-	826.558	6.73	12848	13163.4	12971.1	12256	9129.02	17377.9	15700.3	15686.3
1465	Negative	6.77_653.50	No information	No information	[M-H]-	653.497	6.77	4227.85	6100.27	1412.84	3526.48	5608.3	7243.91	2128.48	5580.52
1466	Negative	6.78_636.56	No information	No information	[M-H]-	636.556	6.78	775.017	478.098	521.056	452.868	876.376	436.833	592.106	912.923
1467	Negative	6.80_248.97	No information	No information	[M-H]-	248.974	6.8	76076.6	109826	8079.59	101090	131949	191327	130797	27111.2
1468	Negative	6.80_677.55	No information	No information	[M-H]-	677.545	6.8	3071.92	3313.42	1833.38	2111.6	3174.49	3387.63	3121.69	3450.36
1469	Negative	6.80_966.63	No information	No information	[M-H]-	966.633	6.8	6647.02	3992.07	6858.57	4484.02	8078.89	5558.77	6022.53	2474.96
1470	Negative	6.86_860.60	No information	No information	[M-H]-	860.595	6.86	6254.68	6021.38	6118.94	6207.95	6002.73	6072.27	6391.4	6267.81
1471	Negative	6.89_678.56	No information	No information	[M-H]-	678.557	6.89	4674.73	5842.68	6733.14	7181.58	9576.72	10674.9	10837	10931.9
1472	Negative	6.94_1142.73	No information	No information	[M-H]-	1142.73	6.94	9805.15	8802.52	10633.2	9960.42	4499.83	4646.05	4779.82	4410.73
1473	Negative	6.95_996.67	No information	No information	[M-H]-	996.675	6.95	335.166	409.663	304.333	317.99	568.186	551.104	504.961	484.81
1474	Negative	6.95_1106.75	No information	No information	[M-H]-	1106.75	6.95	7027.93	6496.62	7303.08	6992.21	4294.37	2142.22	4110.12	3989.56
1475	Negative	6.96_966.00	No information	No information	[M-H]-	966.001	6.96	35006	4895.99	2768.51	3227.24	50398.6	5871.21	45783.1	40182.5
1476	Negative	6.96_248.97	No information	No information	[M-H]-	248.974	6.96	85087.4	10242.5	93513.3	12797.3	149222	17331.6	149075	163278
1477	Negative	7.01_574.61	No information	No information	[M-H]-	574.612	7.01	42996.3	44469.8	40166.5	42610.7	45860.7	42177.5	42694.9	45054.9
1478	Negative	7.05_862.65	No information	No information	[M-H]-	862.653	7.05	4380.91	5334.17	4337.21	5181.63	5142.84	5268.03	4168.61	4821.48
1479	Negative	7.08_704.56	No information	No information	[M-H]-	704.559	7.08	3516.17	3994.92	3524.73	3798.02	8019.29	9228.46	9282.69	10392.7
1480	Negative	7.08_836.63	No information	No information	[M-H]-	836.634	7.08	1638.88	2100.59	3307.09	3797.12	2782.59	2921.86	2902.03	3004.89
1481	Negative	7.09_970.72	No information	No information	[M-H]-	970.718	7.09	6705.96	7593.49	6784.79	7053.84	11396.7	12592.9	11969.8	12337.8
1482	Negative	7.12_944.70	No information	No information	[M-H]-	944.702	7.12	5311.64	5800.86	5097.12	5363.85	6213.27	6918.45	6824.73	7236.28
1483	Negative	7.14_731.58	No information	No information	[M-H]-	731.576	7.14	1181.44	1047.44	1036.58	1042.4	1334.22	1530.36	1456.39	1573.61
1484	Negative	7.15_953.69	No information	No information	[M-H]-	953.692	7.15	4938.64	4766.73	5120.18	4669.81	10530.5	11583.3	11026.8	10759.5
1485	Negative	7.18_927.68	No information	No information	[M-H]-	927.676	7.18	827.799	1415.28	1199.81	1112.97	1702.02	1534.7	1613.97	1781.88
1486	Negative	7.20_798.64	No information	No information	[M-H]-	798.644	7.2	760.942	1035.09	0	0	1951.87	2074.23	1802.58	2043.37
1487	Negative	7.20_814.58	No information	No information	[M-H]-	814.585	7.2	611.392	520.87	503.533	384.983	700.086	522.175	451.242	320.507
1488	Negative	7.21_700.60	No information	No information	[M-H]-	700.604	7.21	308.775	290.851	202.889	253.678	484.48	347.152	0	320.507
1489	Negative	7.25_876.65	No information	No information	[M-H]-	876.645	7.25	1517.48	1318.33	1482.01	660.098	1001.94	1891.98	613.593	2006.35
1490	Negative	7.28_681.51	No information	No information	[M-H]-	681.506	7.28	7262.82	9575.27	8535.17	10152.5	11337.1	5823.48	10813.1	12835.3
1491	Negative	7.30_248.97	No information	No information	[M-H]-	248.974	7.3	97216.7	16860.8	105225	123660	151406	212325	11367	163760
1492	Negative	7.33_679.56	No information	No information	[M-H]-	679.562	7.33	4802.29	4442.61	3990.46	3980.24	5414.25	4456.57	4307.09	4351.72
1493	Negative	7.37_968.65	No information	No information	[M-H]-	968.648	7.37	41840.4	24016.1	39205.5	23122.2	37613.2	30247.1	28895	19545.1
1494	Negative	7.37_854.66	No information	No information	[M-H]-	854.663	7.37	15849.6	15527.3	14725.1	13696.8	13067	7026.94	10962.3	6856.76
1495	Negative	7.38_752.55	No information	No information	[M-H]-	752.549	7.38	3458.99	833.583	3853.04	3103.08	6012.88	1818.21	4567.33	1759.89
1496	Negative	7.38_880.60	No information	No information	[M-H]-	880.602	7.38	1061.8	1068.35	1052.26	965.583	1643.68	1631.61	1366.86	1249.63
1497	Negative	7.38_706.58	No information	No information	[M-H]-	706.579	7.38	1080.27	1250.85	1249.61	919.135	1684.27	1941.16	1369.24	1846.67
1498	Negative	7.38_638.57	No information	No information	[M-H]-	638.572	7.38	3102.71	1659.56	3361.5	3377.31	4950.07	2020.71	2209.65	2130.15
1499	Negative	7.40_942.63	No information	No information	[M-H]-	942.634	7.4	41039.8	23214.9	40471.7	24387	19852.3	17348.9	17381.2	11653.9
1500	Negative	7.40_636.59	No information	No information	[M-H]-	636.591	7.4	792.611	380.197	415	651.165	418.53	442.619	700.738	404.972
1501	Negative	7.45_664.59	No information	No information	[M-H]-	664.587	7.45	2042.67	2146.21	3661.22	1853.45	1062.81	339.92	1320.3	995.075
1502	Negative	7.46_683.57	No information	No information	[M-H]-	683.574	7.46	9742.69	12815.5	9029.48	15882.5	17442.5	9903.96	13579	23762.6
1503	Negative	7.47_804.58	No information	No information	[M-H]-	804.58	7.47	32164.5	20707.5	41499.1	27174.8	50624.4	36508.8	49828.8	36083
1504	Negative	7.48_758.60	No information	No information	[M-H]-	758.595	7.48	1042.45	1832.55	1754.07	1353.24	2788.93	2354.85	2313.51	1780.72
1505	Negative	7.51_248.97	No information	No information	[M-H]-	248.974	7.51	101152	142298	109001	129259	161191	11094.4	159569	179537
1506	Negative	7.61_988.73	No information	No information	[M-H]-	988.728	7.61	535.738	610.217	501.689	631.514	849.742	798.45	587.331	623.657
1507	Negative	7.61_1024.70	No information	No information	[M-H]-	1024.7	7.61	915.769	849.741	925.911	889.658	1146.52	901.149	822.502	889.782
1508	Negative	7.67_248.97	No information	No information	[M-H]-	248.974	7.67	12838.4	15491.1	107984	127423	7367.39	232580	7003.8	180544
1509	Negative	7.70_792.58	No information	No information	[M-H]-	792.58	7.7	12787.3	8949.85	16722.7	11923.7	16188.2	11544.3	16282.9	12618.9
1510	Negative	7.71_674.57	No information	No information	[M-H]-	674.574	7.71	1796.35	2112	1675.68	1971.36	1781.92	2043.86	1801.39	1194.09
1511	Negative	7.73_766.56	No information	No information	[M-H]-	766.565	7.73	1048.6	601.662	1422.07	1294.29	1534.61	1410.31	1160.34	2072.3
1512	Negative	7.74_672.57	No information	No information	[M-H]-	672.57	7.74	594.678	916.276	789.422	948.611	909.351	1051.58	1883.76	733.578
1513	Negative	7.78_694.59	No information	No information	[M-H]-	694.592	7.78	1382.01	4273.42	5097.12	5870.31	5457.38	6658.09	9637.24	8364.41
1514	Negative	7.80_613.50	No information	No information	[M-H]-	613.498	7.8	387.948	422.019	270.211	322.456	498.431	396.332	424.979	446.627
1515	Negative	7.83_692.62	No information	No information	[M-H]-	692.618	7.83	1371.45	614.019	1642.48	1192.46	1501.63	1510.11	2066.4	953.42
1516	Negative	7.86_377.27	No information	No information	[M-H]-	377.273	7.86	1305.48	1731.8	1905.31	1938.31	13230.6	13512.9	2188.16	10760.7
1517	Negative	7.86_955.71	No information	No information	[M-H]-	955.707	7.86	8318.46	8165.69	8565.6	8268.64	10224.8	10692.3	10443	10166
1518	Negative	7.88_505.37	No information	No information	[M-H]-	505.374	7.88	10378.7	11247.2	10139.8	3053.06	4884.12	3750.69	13269.9	12924.4
1519	Negative	7.88_391.29	No information	No information	[M-H]-	391.288	7.88	3371.9	30422.4	3791.26	3763.18	42484.6	43890.2	39145.8	36697.4
1520	Negative	7.89_631.51	No information	No information	[M-H]-	631.506	7.89	4356.28	6758.96	3734.08	4735.91	5477.67	7113.73	5417.29	5646.47
1521	Negative	7.89_682.60	No information	No information	[M-H]-	682.599	7.89	11333.2	9657.96	28023.6	7773.79	19696.3	10536.1	39732	5181.33
1522	Negative	7.90_842.62	No information	No information	[M-H]-	842.617	7.9	1227.18	915.325	1612.04	619.009	2917.03	1064.6	1027.83	528.778
1523	Negative	7.92_707.58	No information	No information	[M-H]-	707.582	7.92	713.438	454.336	567.167	676.176	805.353	882.345	871.446	813.416
1524	Negative	7.95_248.97	No information	No information	[M-H]-	248.974	7.95	108091	15721.2	118556	15007.2	168065	230811	166256	181937
1525	Negative	8.00_806.60	No information	No information	[M-H]-	806.596	8	65226.3	44752.1	78789.1	55634	111130	84103.4	98127.2	72787.4
1526	Negative	8.01_786.63	No information	No information	[M-H]-	786.627	8.01	4710.8	6003.32	5612.64	6710.84	7660.36	9804.15	8755.05	9203.28
1527	Negative	8.03_692.62	No information	No information	[M-H]-	692.619	8.03	40171.6	33859.4	44856.9	41898.8	42993.2	36753.3	44154.8	43619
1528	Negative	8.05_760.61	No information	No information	[M-H]-	760.61	8.05	1089.07	5919.67	5790.63	6214.21	4151.06	9293.55	7698.57	8039.28
1529	Negative	8.06_666.60	No information	No information	[M-H]-	666.602	8.06	28322	24887.7	27609.5	27252.5	19092.6	18516.2	18546.3	18391.5
1530	Negative	8.06_690.64	No information	No information	[M-H]-	690.638	8.06	8841.88	7987	6648.3	6203.49	4360.32	2538.55	4048.04	3982.61
1531	Negative	8.07_970.66	No information	No information	[M-H]-	970.664	8.07	44282.4	29601.2	32450.2	20856	31080.3	29185.4	21942.5	16920.9
1532	Negative	8.07_660.58	No information	No information	[M-H]-	660.578	8.07	1714.54	2528.31	2302.79	1932.95	2534.01	2395.35	2691.93	2130.15
1533	Negative	8.07_664.62	No information	No information	[M-H]-	664.623	8.07	6650.54	5729.58	4876.71	4927.95	910.62	1083.4	1066.03	1177.89
1534	Negative	8.08_780.58	No information	No information	[M-H]-	780.581	8.08	30025.1	20506.9	34848.9	24852.4	33922.5	25988.7	29725.9	22124.2
1535	Negative	8.08_734.59	No information	No information	[M-H]-	734.593	8.08	1620.41	1838.25	2360.89	1185.32	2742	2657.16	2622.69	2542.07
1536	Negative	8.10_640.58	No information	No information	[M-H]-	640.579	8.1	7104.47	8384.3	6034.1	6383.03	2262.6	2771.43	2215.62	1233.43
1537	Negative	8.12_832.61	No information	No information	[M-H]-	832.611	8.12	1164.72	999.919	3649.23	1644.44	8847.47	6837.45	10046.7	8060.1
1538	Negative	8.15_709.61	No information	No information	[M-H]-	709.608	8.15	3188.04	12625.4	7052.23	5289.71	11058.1	10385.6	14147.3	8951.04
1539	Negative	8.24_684.59	No information	No information	[M-H]-	684.595	8.24	7249.62	8812.03	17857	19578.7	12369.5	14053.9	24148.6	24212.7
1540	Negative	8.30_682.60	No information	No information	[M-H]-	682.595	8.3	4231.36	7094.48	11833	11921.1	9784.72	7123.85	13828.5	12844.6
1541	Negative	8.32_862.68	No information	No information	[M-H]-	862.682	8.32	6038.27	6059.4	5733.46	5329.02	5978.64	2975.38	6072.66	5617.54
1542	Negative	8.34_820.61	No information	No information	[M-H]-	820.614	8.34	6176.38	4541.46	8140.46	6750.15	9329.41	7217.87	10363	8830.71
1543	Negative	8.36_702.61	No information	No information	[M-H]-	702.607	8.36	1101.39	2344.87	1980.93	3680.11	1543.49	1750.23	1992.39	2109.33
1544	Negative	8.38_680.62	No information	No information	[M-H]-	680.618	8.38	3370.14	1714.69	3764.51	1526.53	1885.92	1210.69	2252.63	2102.38
1545	Negative	8.38_700.60	No information	No information	[M-H]-	700.601	8.38	995.822	466.692	1121.42	497.53	2063.48	1261.32	1393.12	822.672
1546	Negative	8.62_642.59	No information	No information	[M-H]-	642.595	8.62	7362.22	8748.34	3788.49	4354.5	1832.65	2686.09	1357.31	1339.88
1547	Negative	8.62_834.63	No information	No information	[M-H]-	834.628	8.62	5633.61	4657.42	8288.93	7085.11	19832	15384.6	22476.1	18569.7
1548	Negative	8.65_734.67	No information	No information	[M-H]-	734.665	8.65	1695.18	1670.97	5009.51	5543.39	11129.1	11097.3	14585.4	15251.3
1549	Negative	8.66_666.64	No information	No information	[M-H]-	666.639	8.66	5506.93	6087.91	3096.82	3061.1	753.354	808.575	892.933	1209.13
1550	Negative	8.66_713.63	No information	No information	[M-H]-	713.626	8.66	1692.55	4985.34	1330.77	6086.48	8380.74	3416.56	10727.1	5601.34
1551	Negative	8.67_710.64	No information	No information	[M-H]-	710.644	8.67	19539.9	19535.5	24800.4	25968.9	36767.2	42547.8	48134.8	53530.4
1552	Negative	8.69_788.64	No information	No information	[M-H]-	788.643	8.69	6566.09	8317.77	7918.2	8767.06	8115.67	9798.37	9590.68	9948.43
1553	Negative	8.70_806.62	No information	No information	[M-H]-	806.617	8.7	5792.83	4408.39	6333.82	4854.71	6928.57	1239.62	6768.63	5172.07
1554	Negative	8.70_762.62	No information	No information	[M-H]-	762.621	8.7	4524.3	4738.21	5522.27	5310.26	5763.03	6283.45	6263.67	6474.93
1555	Negative	8.71_808.61	No information	No information	[M-H]-	808.612	8.71	119894	79407.1	132132	91920.6	138362	106610	131443	98240.5
1556	Negative	8.72_692.65	No information	No information	[M-H]-	692.654	8.72	16791.7	15597.6	13282.8	12413.2	6970.42	6552.5	5700.21	5648.78
1557	Negative	8.75_668.61	No information	No information	[M-H]-	668.611	8.75	21090	23937.2	16950.4	16727.5	8837.32	10565	8257.25	8161.93
1558	Negative	8.91_711.98	No information	No information	[M-H]-	711.981	8.91	4879.7	4341.85	4987.38	4629.62	5249.38	5137.85	4837.12	4647.92
1559	Negative	8.91_711.48	No information	No information	[M-H]-	711.48	8.91	5648.56	5333.22	4748.52	4976.19	5083.24	5456.07	5094.97	5165.13
1560	Negative	8.94_505.37	No information	No information	[M-H]-	505.374	8.94	12799.7	12786	12664.9	2524.27	15314.4	15980.6	14585.4	13597.8
1561	Negative	8.94_377.27	No information	No information	[M-H]-	377.272	8.94	12136.4	10693.1	2329.53	10204.3	14983.4	14029.3	13903.7	11855.3
1562	Negative	8.98_724.49	No information	No information	[M-H]-	724.49	8.98	6901.26	6201.97	6917.59	6769.8	8499.96	8114.68	8118.77	8467.39
1563	Negative	8.98_724.99	No information	No information	[M-H]-	724.987	8.98	5290.52	5171.64	5086.06	4758.24	5842.93	6040.45	5736.02	6100.04
1564	Negative	9.00_822.63	No information	No information	[M-H]-	822.627	9	10037.4	8428.03	13117.7	10785.8	16206	14121.9	17968.5	14779.2
1565	Negative	9.17_505.37	No information	No information	[M-H]-	505.374	9.17	3985.93	4592.78	3060.86	4491.16	4544.22	4379.9	5094.97	3505.9
1566	Negative	9.17_699.98	No information	No information	[M-H]-	699.98	9.17	1376.73	448.633	909.311	738.702	957.546	1129.69	1246.29	1015.9
1567	Negative	9.17_699.48	No information	No information	[M-H]-	699.478	9.17	1057.4	899.167	1713.49	987.02	1648.75	1651.87	1840.78	1235.74
1568	Negative	9.23_712.49	No information	No information	[M-H]-	712.486	9.23	4526.06	4399.83	4269.89	3943.61	2914.49	1993.23	4213.98	3805.58
1569	Negative	9.27_377.27	No information	No information	[M-H]-	377.273	9.27	12901.7	11109.4	13606.5	10886.7	16646.1	4216.45	15546.4	13550.4
1570	Negative	9.28_819.64	No information	No information	[M-H]-	819.636	9.28	7422.92	7449.02	7291.09	7155.67	8756.15	9117.08	8974.7	8500.95
1571	Negative	9.28_505.37	No information	No information	[M-H]-	505.375	9.28	14493.1	14273.6	14745.4	13185	16501.5	3465.74	16106.2	15721
1572	Negative	9.29_725.99	No information	No information	[M-H]-	725.995	9.29	6582.81	6195.32	6556.08	5682.73	7041.45	6723.18	6514.36	6485.34
1573	Negative	9.29_725.50	No information	No information	[M-H]-	725.495	9.29	7847.82	7223.75	7341.81	7345.04	7726.31	7563.58	8672.68	7534.8
1574	Negative	9.31_836.64	No information	No information	[M-H]-	836.642	9.31	7890.92	7293.14	13772.5	11676.3	19286.6	17395.2	26160.1	22300.1
1575	Negative	9.32_899.67	No information	No information	[M-H]-	899.666	9.32	1752.37	1780.27	744.233	1136.19	2575.86	4727.05	2323.06	2634.63
1576	Negative	9.41_955.97	No information	No information	[M-H]-	955.973	9.41	4077.42	5375.99	44297.1	60113.5	8622.98	14626.7	61426.2	78438.5
1577	Negative	9.42_248.97	No information	No information	[M-H]-	248.974	9.42	114402	157385	6628.01	147433	178603	244789	7652.01	197237
1578	Negative	9.50_966.00	No information	No information	[M-H]-	966.001	9.5	6115.68	4925.46	6760.81	4849.35	48363	47585.9	8414.82	37985.2
1579	Negative	9.52_687.48	No information	No information	[M-H]-	687.479	9.52	4508.47	3852.35	4659.99	3773.01	2345.04	1326.41	4317.83	1663.86
1580	Negative	9.54_700.99	No information	No information	[M-H]-	700.988	9.54	3755.45	3666.05	3967.4	3571.14	4463.05	2842.31	5041.25	4180.47
1581	Negative	9.54_714.00	No information	No information	[M-H]-	713.995	9.54	2076.98	1305.03	1916.38	1948.14	2570.79	2437.3	2966.5	2692.49
1582	Negative	9.54_377.27	No information	No information	[M-H]-	377.272	9.54	13862.3	12806	4441.42	11806.7	18260.6	16715.4	17790.6	14921.5
1583	Negative	9.55_713.49	No information	No information	[M-H]-	713.494	9.55	1915.11	1366.81	1897.01	1978.51	2580.93	2351.96	2965.3	3872.69
1584	Negative	9.55_463.33	No information	No information	[M-H]-	463.327	9.55	2082.25	7440.46	7835.2	1256.78	3106	2842.31	8963.95	2528.18
1585	Negative	9.55_700.49	No information	No information	[M-H]-	700.487	9.55	5079.4	4046.25	4410.99	4470.62	4914.56	2367.87	5843.46	5268.11
1586	Negative	9.55_505.37	No information	No information	[M-H]-	505.374	9.55	16090.6	3118.57	15840.1	14753.5	19006.3	18973.3	19341.3	18290.9
1587	Negative	9.56_391.29	No information	No information	[M-H]-	391.288	9.56	47210.9	45671.2	48344.7	43763	63351.5	63596.8	59876.7	55355.1
1588	Negative	9.57_819.64	No information	No information	[M-H]-	819.636	9.57	8133.72	8762.6	8975.07	8029.25	10779	11110.3	2183.39	10249.3
1589	Negative	9.60_726.50	No information	No information	[M-H]-	726.501	9.6	1301.08	1490.37	992.311	1539.04	1275.88	2017.82	1656.94	1295.91
1590	Negative	9.61_727.00	No information	No information	[M-H]-	727.003	9.61	1131.3	829.781	1529.97	756.567	885.254	1184.66	1249.87	1288.97
1591	Negative	9.77_955.97	No information	No information	[M-H]-	955.972	9.77	8134.6	65605	6938.8	19587.7	63931.1	101700	60965.4	81345
1592	Negative	9.78_248.97	No information	No information	[M-H]-	248.974	9.78	117223	161318	125840	35166.5	178611	242421	178491	28172.2
1593	Negative	9.82_966.00	No information	No information	[M-H]-	966.001	9.82	33996.9	29622.1	33127.1	27270.3	44644.5	44585.9	38977.5	35393.4
1594	Negative	9.83_377.27	No information	No information	[M-H]-	377.272	9.83	12970.3	12261.4	13681.2	11821.9	19569.4	19715.3	17775.1	14555.9
1595	Negative	9.83_391.29	No information	No information	[M-H]-	391.288	9.83	51429.1	49090.1	52296.5	47557.4	73949.2	21850.3	66888.8	59651.3
1596	Negative	9.88_702.00	No information	No information	[M-H]-	701.995	9.88	33648.6	29795.1	32789.6	30533.3	25516.4	25848.4	33432.5	29778.2
1597	Negative	9.88_701.49	No information	No information	[M-H]-	701.495	9.88	39813.5	35576	37227.3	34850.3	29766.4	29648.2	38005.8	34934.1
1598	Negative	9.88_981.02	No information	No information	[M-H]-	981.02	9.88	48315	3456.95	6426.97	4761.81	65110.6	10907.8	65863.4	4990.42
1599	Negative	9.90_728.01	No information	No information	[M-H]-	728.011	9.9	1690.79	1311.68	1760.52	1372	3149.12	2266.61	2632.24	2446.03
1600	Negative	9.90_714.50	No information	No information	[M-H]-	714.503	9.9	15706.2	14325.8	15640	14724	20468.6	19290.1	22957.2	21146.5
1601	Negative	9.90_727.51	No information	No information	[M-H]-	727.51	9.9	1596.66	915.325	1724.56	1253.2	4370.47	2730.93	1818.1	2618.43
1602	Negative	9.90_715.00	No information	No information	[M-H]-	715.004	9.9	14461.4	13505.6	14254.8	13656.6	18779.3	16972.8	19569.3	17740.1
1603	Negative	9.96_391.29	No information	No information	[M-H]-	391.288	9.96	52212	52152.6	54341.9	47583.3	75693	78664.7	67036.9	59985.6
1604	Negative	9.97_377.27	No information	No information	[M-H]-	377.272	9.97	14096.3	12671	14739.9	12046.1	19988	20244.8	17960.1	15800.9
1605	Negative	9.99_966.00	No information	No information	[M-H]-	966.001	9.99	33980.2	29881.6	34137.9	28019.8	44531.6	44279.3	40265.6	34688.8
1606	Negative	10.16_955.97	No information	No information	[M-H]-	955.973	10.16	46075.2	70686.3	49402.5	66151.8	68269.8	17810.3	66283.6	13268
1607	Negative	10.18_795.59	No information	No information	[M-H]-	795.593	10.18	1335.39	3415.12	11228.1	12273.9	3225.22	18477.2	16107.4	16058.9
1608	Negative	10.21_819.64	No information	No information	[M-H]-	819.636	10.21	2349.68	9603.79	9333.81	9244.94	3882.18	11852.4	11681	11793.9
1609	Negative	10.25_966.00	No information	No information	[M-H]-	966.001	10.25	32348.4	28855.1	32519.4	26929.1	42928.5	40096.1	38987.1	33795.5
1610	Negative	10.25_715.51	No information	No information	[M-H]-	715.509	10.25	4851.55	4966.33	5419.9	5400.47	5046.46	5887.12	7301.04	5947.31
1611	Negative	10.25_716.01	No information	No information	[M-H]-	716.011	10.25	4555.97	4339.95	5167.21	4517.07	4310.86	5145.08	5904.34	5427.79
1612	Negative	10.55_391.29	No information	No information	[M-H]-	391.288	10.55	103724	91579.1	11583.1	62181.4	125811	108625	75192.6	68258.7
1613	Negative	10.56_377.27	No information	No information	[M-H]-	377.273	10.56	20596.4	2587.24	15832.7	12409.7	27587.5	22187.4	16959.8	13977.3
1614	Negative	10.61_937.77	No information	No information	[M-H]-	937.765	10.61	267.429	0	0	0	0	413.69	0	0
1615	Negative	10.80_377.27	No information	No information	[M-H]-	377.272	10.8	1981.97	2400.95	19292.9	15293.9	2840.93	24860.4	2175.03	2959.77
1616	Negative	10.80_505.37	No information	No information	[M-H]-	505.374	10.8	28730.2	28185.9	19656.2	18896.3	31314.9	2981.17	18480.6	2899.6
1617	Negative	10.80_230.05	No information	No information	[M-H]-	230.049	10.8	593.798	822.177	443.589	511.821	639.209	915.614	922.778	455.883
1618	Negative	10.80_391.29	No information	No information	[M-H]-	391.288	10.8	123412	116007	92089.4	83705.6	156485	127704	81801.3	74071.7
1619	Negative	10.82_127.00	No information	No information	[M-H]-	127.001	10.82	2832.64	1344	2225.32	1754.31	3589.21	4064.57	2443.63	2411.32
1620	Negative	10.82_244.06	No information	No information	[M-H]-	244.064	10.82	1067.96	972.355	1271.74	935.213	801.548	1116.67	1799	1135.08
1621	Negative	10.96_391.29	No information	No information	[M-H]-	391.288	10.96	7437	106452	77323.7	10617.8	139851	21485.8	8375.43	72818.6
1622	Negative	11.16_377.27	No information	No information	[M-H]-	377.272	11.16	3446.67	2474.13	5011.36	5736.33	5603.23	10473.9	9236.13	18756
1623	Negative	11.23_505.37	No information	No information	[M-H]-	505.374	11.23	34430.6	34201.6	25704.2	23951.1	41704.6	34913.4	24112.8	21792.1
1624	Negative	11.23_283.26	No information	No information	[M-H]-	283.264	11.23	22193.1	18771.3	2647.7	15591.3	28158.2	26049.4	18633.4	4715.03
1625	Negative	11.23_463.33	No information	No information	[M-H]-	463.327	11.23	16830.4	16962.5	11618.2	10767	18799.6	15721.7	949.04	1914.94
1626	Negative	11.23_433.33	No information	No information	[M-H]-	433.335	11.23	12366.8	11647.3	9023.02	8240.95	14369.5	3219.84	1426.54	2109.33
1627	Negative	11.30_377.27	No information	No information	[M-H]-	377.272	11.3	23910.3	1827.8	4930.2	17530.5	33091.8	28865.7	23470.5	18629.9
1628	Negative	11.45_248.97	No information	No information	[M-H]-	248.974	11.45	5850.89	6239.99	5243.76	3143.28	7783.39	11443	8417.21	7898.12
1629	Negative	11.57_127.00	No information	No information	[M-H]-	127.001	11.57	1920.39	1441.9	1866.58	1430.96	2839.66	3229.96	2837.57	2248.17
1630	Negative	11.57_244.06	No information	No information	[M-H]-	244.065	11.57	694.084	590.256	885.333	766.392	1132.57	2379.44	1838.39	912.923
1631	Negative	11.58_391.29	No information	No information	[M-H]-	391.288	11.58	132167	123574	27161.3	87497.3	154615	20755.4	12123.8	6216.9
1632	Negative	11.79_283.26	No information	No information	[M-H]-	283.264	11.79	3027.05	3279.2	4069.77	13474.4	26988.8	3753.58	3338.95	2818.61
1633	Negative	11.85_463.33	No information	No information	[M-H]-	463.327	11.85	3709.7	2972.19	2920.68	2543.03	2447.77	1618.6	2123.7	1334.09
1634	Negative	11.87_391.29	No information	No information	[M-H]-	391.288	11.87	115821	103071	23999	17688.7	8966.69	9310.91	22202.8	11297.6
1635	Negative	11.87_172.96	No information	No information	[M-H]-	172.958	11.87	477.678	514.217	413.156	318.883	504.772	572.801	567.037	1137.39
1636	Negative	11.88_505.37	No information	No information	[M-H]-	505.374	11.88	24505	24584.5	4663.68	4116.01	7411.78	3645.1	8466.16	4104.1
1637	Negative	11.93_1079.98	No information	No information	[M-H]-	1079.98	11.93	21204.3	16417.9	20962.1	15851.3	10167.7	6753.55	7773.77	5560.85
1638	Negative	11.98_172.96	No information	No information	[M-H]-	172.958	11.98	5594.02	6309.38	6565.3	6973.45	10252.7	8448.81	8679.84	7982.58
1639	Negative	12.29_981.02	No information	No information	[M-H]-	981.021	12.29	2733.23	2668.04	22997.5	3574.71	3951.94	38097.1	30739.4	3629.71
1640	Negative	12.43_1025.96	No information	No information	[M-H]-	1025.96	12.43	6580.17	6725.69	6894.53	6632.24	9867.16	8881.31	9175.25	7523.23
1641	Negative	1.62_580.36	No information	No information	[M-H]-	580.361	1.62	1306.36	1269.86	931.444	1002.21	1019.69	1420.43	890.546	1212.6
1642	Negative	2.43_582.38	No information	No information	[M-H]-	582.377	2.43	3152.85	2453.22	3893.62	3734.6	2731.86	2567.48	2373.2	3028.04
1643	Negative	2.81_464.31	No information	No information	[M-H]-	464.314	2.81	8164.51	8056.38	11901.3	11662.9	6636.87	5814.8	8086.54	7537.11
1644	Negative	3.44_492.35	No information	No information	[M-H]-	492.346	3.44	8273.59	7445.22	11563.7	10531.2	8152.45	8048.14	10773.7	11068.5
1645	Negative	6.71_827.56	No information	No information	[M-H]-	827.562	6.71	2701.56	6578.37	4170.29	2820.82	7594.41	3300.84	7439.52	7377.44
1646	Negative	4.50_736.51	No information	No information	[M-H]-	736.513	4.5	22291.6	23352.7	20891.1	20264.7	35917.5	41217.1	35097.8	34685.3
1647	Negative	4.40_732.48	No information	No information	[M-H]-	732.482	4.4	2261.71	1463.76	1640.63	1545.29	1667.78	1867.39	1000.37	1118.88
1648	Negative	5.14_764.54	No information	No information	[M-H]-	764.542	5.14	314328	298126	299903	283577	406098	394262	389945	368418
1649	Negative	4.85_760.51	No information	No information	[M-H]-	760.512	4.85	24447.8	24393.5	24617.8	23026.6	24028.7	23727.8	23002.6	21723.9
1650	Negative	5.12_760.52	No information	No information	[M-H]-	760.522	5.12	13802.5	9261.61	12148.4	9398.58	11513.4	8370.71	10242.5	8168.87
1651	Negative	5.79_778.55	No information	No information	[M-H]-	778.553	5.79	36602.6	31624.8	35358	30982.6	42674.8	38938.9	41818.7	39103
1652	Negative	5.16_774.53	No information	No information	[M-H]-	774.53	5.16	63453.7	69581.8	49759.4	60835.3	37265.6	45884.8	41716	49738.7
1653	Negative	5.77_790.57	No information	No information	[M-H]-	790.574	5.77	0	0	0	0	0	8020.66	0	0
1654	Negative	5.45_788.54	No information	No information	[M-H]-	788.545	5.45	307430	321521	283270	298108	199697	195811	212479	228950
1655	Negative	5.81_788.54	No information	No information	[M-H]-	788.545	5.81	33964.4	19010.8	29313.8	18842.7	26420.6	17626.6	22722.1	16504.4
1656	Negative	5.02_786.53	No information	No information	[M-H]-	786.528	5.02	39198.6	22820.4	34543.7	23073	36289.1	26098.6	32875	24843.3
1657	Negative	6.16_806.59	No information	No information	[M-H]-	806.589	6.16	10531.8	9772.97	9535.78	8972.5	12297.2	12378.9	11789.6	12176.9
1658	Negative	6.49_806.59	No information	No information	[M-H]-	806.591	6.49	10193.1	6693.38	8549	6882.34	11537.5	9650.83	10714	9324.78
1659	Negative	5.53_802.56	No information	No information	[M-H]-	802.561	5.53	2229.16	7470.88	1742.08	5961.42	6260.19	5007.67	6268.44	6051.44
1660	Negative	5.35_802.56	No information	No information	[M-H]-	802.56	5.35	14269.6	10270.1	12860.4	9827.33	14529.3	12341.3	13706.8	11133.3
1661	Negative	5.84_802.56	No information	No information	[M-H]-	802.564	5.84	1551.79	8424.22	8374.7	7457.58	7428.27	6925.68	7728.41	7537.11
1662	Negative	5.78_802.57	No information	No information	[M-H]-	802.572	5.78	7245.22	6117.38	7119.56	5544.28	3989.98	7238.12	6158.61	4998.51
1663	Negative	5.14_800.54	No information	No information	[M-H]-	800.544	5.14	16314.9	12762.3	10815.8	10025.6	9607.16	9305.12	9318.5	9398.83
1664	Negative	6.27_820.60	No information	No information	[M-H]-	820.604	6.27	1668.79	1481.82	375.344	430.537	1948.07	1615.7	1621.13	1627.99
1665	Negative	6.15_816.57	No information	No information	[M-H]-	816.575	6.15	4189.14	3329.58	2928.06	3471.1	2799.08	2049.64	1912.41	2312.97
1666	Negative	5.80_814.56	No information	No information	[M-H]-	814.559	5.8	5850.89	1370.61	2295.41	3180.8	1937.92	1358.23	1051.7	1408.15
1667	Negative	5.49_814.56	No information	No information	[M-H]-	814.558	5.49	5397.85	5120.31	5063.92	2070.51	1189.64	1821.1	1507.72	1394.26
1668	Negative	5.15_812.54	No information	No information	[M-H]-	812.543	5.15	62235.4	66966.1	52516.9	64867.3	25431.4	29555.7	32746.1	38504.8
1669	Negative	4.90_810.53	No information	No information	[M-H]-	810.529	4.9	13039.8	12060.8	11953.8	10655.4	13360	12694.2	11700.1	10405.5
1670	Negative	4.28_806.50	No information	No information	[M-H]-	806.5	4.28	2447.33	1003.72	2229.01	857.502	2252.45	1824	2012.68	1286.65
1671	Negative	6.57_832.61	No information	No information	[M-H]-	832.606	6.57	16145.2	11619.8	14235.4	11455.7	13942.1	12137.3	13044.2	11523.2
1672	Negative	5.95_830.59	No information	No information	[M-H]-	830.591	5.95	12753.9	9830.95	11654.1	8549.11	12175.4	10126.7	10527.8	9647.6
1673	Negative	5.26_826.56	No information	No information	[M-H]-	826.56	5.26	6735.87	6857.81	7751.28	6631.35	7872.17	6675.45	6732.81	7612.32
1674	Negative	7.56_848.64	No information	No information	[M-H]-	848.64	7.56	3058.72	3876.11	4759.59	5380.82	3250.58	869.327	4894.42	5019.34
1675	Negative	7.17_848.65	No information	No information	[M-H]-	848.647	7.17	9334.51	8579.15	9012.88	8814.4	15559.2	16278.5	15854.3	15291.8
1676	Negative	7.38_848.63	No information	No information	[M-H]-	848.631	7.38	9921.27	9759.67	8583.12	10407	12098	14322.9	10946.8	11756.9
1677	Negative	6.55_844.60	No information	No information	[M-H]-	844.598	6.55	2835.28	2673.74	2842.29	3072.71	3379.95	0	3214.8	4892.06
1678	Negative	6.15_842.59	No information	No information	[M-H]-	842.59	6.15	2588.96	3594.77	3012.9	3136.13	3104.73	3509.13	3312.69	3741.94
1679	Negative	5.85_840.58	No information	No information	[M-H]-	840.576	5.85	450.407	4279.12	818.933	1593.52	1149.05	1194.78	1302.39	1166.32
1680	Negative	5.32_838.56	No information	No information	[M-H]-	838.559	5.32	161601	136006	156112	148568	157625	143336	183562	188660
1681	Negative	4.92_836.54	No information	No information	[M-H]-	836.543	4.92	43957.8	38135.7	42117	37967.7	40490.9	37977	43275	41831.3
1682	Negative	4.74_834.53	No information	No information	[M-H]-	834.528	4.74	34201.9	36651	35115.5	37258.4	45173.3	47802.8	46692.8	46404
1683	Negative	7.15_860.64	No information	No information	[M-H]-	860.639	7.15	1440.95	1454.26	1420.22	1496.16	3518.19	2793.13	838.02	2735.3
1684	Negative	6.61_858.62	No information	No information	[M-H]-	858.622	6.61	828.679	733.781	2068.54	552.017	1249.25	2434.4	1006.34	805.316
1685	Negative	5.12_850.56	No information	No information	[M-H]-	850.559	5.12	17218.4	8917.53	10328.9	7238.74	8445.43	6552.5	7866.89	6852.13
1686	Negative	5.12_874.57	No information	No information	[M-H]-	874.566	5.12	1272.05	574.098	780.2	1302.33	811.694	1471.06	1541.15	1374.59
1687	Negative	5.11_900.57	No information	No information	[M-H]-	900.568	5.11	14280.2	4327.6	10467.2	6226.71	19375.4	8901.56	15475.9	8902.45
1688	Negative	7.40_924.67	No information	No information	[M-H]-	924.673	7.4	1508.69	3361.9	3609.58	3686.36	1996.26	1510.11	1677.23	890.939
1689	Negative	8.05_952.71	No information	No information	[M-H]-	952.705	8.05	13002	12693.8	11028.9	10638.4	10454.4	11784.4	8768.18	9015.84
1690	Negative	5.26_662.48	No information	No information	[M-H]-	662.475	5.26	5879.04	6612.58	5913.29	5957.85	10591.3	10958.4	10887.1	10717.9
1691	Negative	5.93_690.51	No information	No information	[M-H]-	690.507	5.93	26552.9	28878.8	25066	24863.1	36838.2	40023.7	36438.4	36740.2
1692	Negative	5.32_688.49	No information	No information	[M-H]-	688.491	5.32	42667.3	30068.9	41905.8	16774	50711.9	37901.8	46690.4	37186.9
1693	Negative	5.45_688.49	No information	No information	[M-H]-	688.492	5.45	6883.66	8360.54	5741.76	8157.88	8548.16	11103.1	10370.2	10686.6
1694	Negative	5.68_702.51	No information	No information	[M-H]-	702.507	5.68	9456.79	10160.8	9375.31	9244.94	10626.9	10881.8	10801.2	10766.5
1695	Negative	5.12_700.49	No information	No information	[M-H]-	700.492	5.12	42064.7	29276.2	31567.7	27836.6	38683.6	32732.1	35855.8	31906
1696	Negative	5.82_714.51	No information	No information	[M-H]-	714.507	5.82	4858.59	4929.26	5286.18	5355.81	3453.51	5696.19	6714.91	6236.57
1697	Negative	5.11_712.49	No information	No information	[M-H]-	712.492	5.11	24476.8	18381.6	18428.8	16740	25867.7	23558.6	24288.3	23380.8
1698	Negative	6.37_730.54	No information	No information	[M-H]-	730.539	6.37	27531.1	27999.6	26766.6	26720.1	28014.9	28456.3	28421.1	29110.6
1699	Negative	5.82_728.52	No information	No information	[M-H]-	728.523	5.82	50673.4	53362.6	48011.8	48685.5	57149.6	60144.1	59217.7	59132.9
1700	Negative	6.08_742.54	No information	No information	[M-H]-	742.539	6.08	249563	253634	233419	232111	298545	304166	288957	292736
1701	Negative	5.69_740.52	No information	No information	[M-H]-	740.523	5.69	8047.51	8485.06	6236.99	8013.17	7719.97	9919.87	7284.33	12063.5
1702	Negative	5.84_740.52	No information	No information	[M-H]-	740.523	5.84	12412.6	13219.5	12049.8	12070.2	13718.9	14386.6	13827.3	13587.4
1703	Negative	5.12_740.51	No information	No information	[M-H]-	740.509	5.12	19523.2	19576.4	15444.5	17940.5	28286.3	28346.4	18407.8	24394.4
1704	Negative	5.11_738.51	No information	No information	[M-H]-	738.514	5.11	71715.9	51404.6	59587.5	51472.4	95475.5	82337.2	91467.2	84387
1705	Negative	7.03_758.57	No information	No information	[M-H]-	758.569	7.03	3416.76	1002.77	3216.71	3099.51	5230.35	5255.02	4878.9	5205.63
1706	Negative	6.40_756.55	No information	No information	[M-H]-	756.554	6.4	2211.57	2645.22	2329.53	2725.25	8588.74	8738.11	8486.45	8683.76
1707	Negative	5.85_754.54	No information	No information	[M-H]-	754.538	5.85	7839.9	8467	7756.81	7499.57	13677	14772.8	13077.7	13445.1
1708	Negative	5.75_752.53	No information	No information	[M-H]-	752.526	5.75	18069.9	17361.7	19168.4	18661.4	22184.6	19945.3	23988.6	22782.6
1709	Negative	7.37_772.58	No information	No information	[M-H]-	772.585	7.37	8930.73	8219.87	8296.31	8252.56	8210.79	7996.07	7992.23	7487.36
1710	Negative	6.73_770.57	No information	No information	[M-H]-	770.57	6.73	9369.7	9943.11	9218.53	9361.95	15731.6	13154.2	13185.1	13845.4
1711	Negative	6.25_768.55	No information	No information	[M-H]-	768.554	6.25	6135.04	4292.43	7518.88	4793.08	4685	6015.86	4617.47	10266.6
1712	Negative	6.36_768.55	No information	No information	[M-H]-	768.553	6.36	20320.2	19411.9	19988.2	19800.2	14717	14632.5	14733.4	15010.6
1713	Negative	6.56_768.55	No information	No information	[M-H]-	768.554	6.56	14874	15038.7	14034.4	15484.2	14020.8	11004.7	12487.9	12621.2
1714	Negative	5.88_766.54	No information	No information	[M-H]-	766.539	5.88	156445	168979	178553	179404	198690	220300	208230	205932
1715	Negative	5.44_764.52	No information	No information	[M-H]-	764.523	5.44	154052	200096	176426	199447	217231	262755	239964	259668
1716	Negative	5.60_764.52	No information	No information	[M-H]-	764.523	5.6	40292.1	41394	39578.1	43798.7	21799.1	19969.9	24651.2	43284.6
1717	Negative	6.26_780.56	No information	No information	[M-H]-	780.564	6.26	7203.88	4271.52	3515.51	3308.53	4451.64	7395.79	5087.81	8650.21
1718	Negative	8.03_800.62	No information	No information	[M-H]-	800.616	8.03	12537.5	11723.4	10755.9	10348.1	8422.6	8876.97	8140.26	8434.99
1719	Negative	7.38_798.60	No information	No information	[M-H]-	798.6	7.38	7133.5	6721.89	1836.14	2661.83	9231.75	9214	9493.98	9037.82
1720	Negative	7.04_796.58	No information	No information	[M-H]-	796.585	7.04	4908.73	5180.19	5053.78	1722.15	2478.2	1353.89	2220.4	945.321
1721	Negative	6.37_794.57	No information	No information	[M-H]-	794.566	6.37	1425.12	4223.99	3832.76	4175.85	3109.8	4983.08	2978.43	5255.38
1722	Negative	6.55_794.57	No information	No information	[M-H]-	794.571	6.55	375079	367753	358025	361911	379106	349406	412873	420188
1723	Negative	6.74_794.57	No information	No information	[M-H]-	794.572	6.74	3118.54	2794.45	3451.88	2472.46	3726.18	2999.97	2769.53	3586.9
1724	Negative	6.09_792.55	No information	No information	[M-H]-	792.554	6.09	154955	154738	154090	153963	160242	160247	164412	167812
1725	Negative	6.32_792.56	No information	No information	[M-H]-	792.555	6.32	9662.64	9255.91	8603.41	8651.83	8615.37	8353.35	8809.96	8702.28
1726	Negative	5.87_792.56	No information	No information	[M-H]-	792.558	5.87	243043	242803	230663	229668	342177	364320	335493	339106
1727	Negative	5.86_790.54	No information	No information	[M-H]-	790.539	5.86	750749	783293	756610	754970	847493	928884	867638	877753
1728	Negative	6.48_808.58	No information	No information	[M-H]-	808.578	6.48	2165.82	1552.16	1596.37	1677.49	2378.01	2133.54	2294.41	2355.78
1729	Negative	5.65_804.56	No information	No information	[M-H]-	804.556	5.65	12222.6	13896.2	11462.3	13096.6	12353	13145.5	12345.9	13321.3
1730	Negative	8.64_828.65	No information	No information	[M-H]-	828.647	8.64	20534.9	20361.5	15528.4	16613.2	16142.6	15799.8	15435.3	15575.2
1731	Negative	7.99_826.63	No information	No information	[M-H]-	826.634	7.99	5755.01	5681.1	5338.74	5517.49	10053.6	10071.8	9328.05	9028.57
1732	Negative	7.08_822.60	No information	No information	[M-H]-	822.601	7.08	10818.6	10595.2	9761.72	9366.42	15152	15371.6	14857.6	14377.7
1733	Negative	7.40_822.62	No information	No information	[M-H]-	822.615	7.4	10087.5	10611.3	10111.2	5549.64	7665.44	9169.16	7225.84	7925.89
1734	Negative	6.53_820.60	No information	No information	[M-H]-	820.598	6.53	78538	71068.4	70465.2	68275	99802.9	101040	103861	103237
1735	Negative	6.75_820.59	No information	No information	[M-H]-	820.587	6.75	0	0	4575.14	0	0	0	0	0
1736	Negative	6.55_818.58	No information	No information	[M-H]-	818.577	6.55	4656.26	4659.32	5020.58	2476.04	4116.81	3957.53	4470.64	4268.41
1737	Negative	5.87_816.56	No information	No information	[M-H]-	816.557	5.87	10157.9	10626.5	10383.3	10358.8	20201	20321.4	18296.8	19089.2
1738	Negative	5.13_838.55	No information	No information	[M-H]-	838.546	5.13	11258.4	7247.51	11571.1	11354.8	21176.3	18986.3	23111.2	22465.5
1739	Negative	8.06_850.65	No information	No information	[M-H]-	850.648	8.06	13683.8	15796.3	11442.9	12023.8	11086	13972.9	10291.4	10736.4
1740	Negative	4.25_693.47	No information	No information	[M-H]-	693.47	4.25	13266.8	14845.8	12255.4	14758.9	22482.7	24348.4	35507.2	35374.9
1741	Negative	4.78_721.50	No information	No information	[M-H]-	721.501	4.78	36369.5	35655.9	34629.4	34303.6	64013.5	78550.4	112549	108798
1742	Negative	3.97_719.49	No information	No information	[M-H]-	719.485	3.97	793.491	857.345	710.111	577.027	656.965	669.714	747.295	525.307
1743	Negative	4.30_719.49	No information	No information	[M-H]-	719.486	4.3	34479.9	36303.2	28539.1	32880.7	62484	65091	58990.9	58512.7
1744	Negative	5.11_735.52	No information	No information	[M-H]-	735.516	5.11	19612.9	7739.87	12735	8219.51	23480.8	13618.5	24743.1	16429.1
1745	Negative	4.57_733.50	No information	No information	[M-H]-	733.502	4.57	10338.3	10343.3	8890.22	10637.5	23848.6	23186.9	23129.1	22559.3
1746	Negative	4.43_747.52	No information	No information	[M-H]-	747.516	4.43	4995.82	10692.1	8738.06	11117.2	3688.14	5710.65	5451.91	6090.78
1747	Negative	4.83_747.52	No information	No information	[M-H]-	747.518	4.83	1.00697e+06	1.00237e+06	864187	902293	1.70091e+06	1.73751e+06	1.6e+06	1.54862e+06
1748	Negative	4.07_745.50	No information	No information	[M-H]-	745.501	4.07	3216.19	3506.37	4201.64	4057.95	1036.18	987.937	1017.08	889.782
1749	Negative	4.39_745.50	No information	No information	[M-H]-	745.501	4.39	16558.6	18141.1	17931.7	20469.3	39038.7	39184.8	43417.1	46158.7
1750	Negative	5.13_761.54	No information	No information	[M-H]-	761.541	5.13	276378	204145	198832	181938	469664	390092	388677	334110
1751	Negative	6.22_777.56	No information	No information	[M-H]-	777.563	6.22	13455.9	22184.5	21908.3	11850.5	24993.8	22682.1	26231.7	18405.4
1752	Negative	6.12_777.57	No information	No information	[M-H]-	777.575	6.12	4796.13	3856.15	4834.29	3763.18	6194.24	5791.65	4418.11	3681.78
1753	Negative	5.11_775.55	No information	No information	[M-H]-	775.551	5.11	30340.9	13287.9	15674.1	15850.4	12308.6	9815.73	9078.55	9654.54
1754	Negative	4.98_775.55	No information	No information	[M-H]-	775.548	4.98	5118.98	9565.77	6012.89	8593.77	12418.9	9632.02	9687.37	12275.3
1755	Negative	5.43_775.55	No information	No information	[M-H]-	775.55	5.43	243522	213758	194594	189510	350587	343744	317178	299347
1756	Negative	5.11_773.54	No information	No information	[M-H]-	773.541	5.11	17957.3	10232.1	11471.5	8513.38	20020.9	12467.1	14733.4	11050
1757	Negative	4.52_773.53	No information	No information	[M-H]-	773.533	4.52	22175.5	22797.6	21227.7	20563.1	11668.1	7047.19	8289.48	7806.71
1758	Negative	4.89_773.53	No information	No information	[M-H]-	773.533	4.89	164345	152982	118651	117133	229377	185637	163359	151276
1759	Negative	4.17_771.52	No information	No information	[M-H]-	771.518	4.17	8529.59	8665.65	10969.8	10507.1	2665.91	2406.92	4473.02	2219.25
1760	Negative	4.50_771.52	No information	No information	[M-H]-	771.516	4.5	5510.45	4498.69	5572.99	5148.58	7180.96	5797.44	7486.08	6426.33
1761	Negative	5.80_789.56	No information	No information	[M-H]-	789.562	5.8	17422.5	9504.94	14207.8	7925.64	13717.6	8201.47	11550.8	8154.98
1762	Negative	5.12_801.56	No information	No information	[M-H]-	801.562	5.12	27093.9	19612.5	21236	15841.4	30891.3	8039.46	9070.2	8639.79
1763	Negative	5.47_801.56	No information	No information	[M-H]-	801.564	5.47	3887.4	1706.14	1208.11	1627.47	6686.33	5129.17	4975.6	4457.01
1764	Negative	5.12_799.55	No information	No information	[M-H]-	799.55	5.12	8210.25	6887.28	7688.57	6991.32	8168.94	6292.13	7570.83	7031.48
1765	Negative	4.35_797.53	No information	No information	[M-H]-	797.532	4.35	4878.82	6330.29	6230.53	7159.25	1032.37	1115.23	1116.17	1301.7
1766	Negative	4.51_797.53	No information	No information	[M-H]-	797.533	4.51	367.715	1031.29	409.467	1365.75	1372.27	863.541	839.214	948.792
1767	Negative	4.13_795.52	No information	No information	[M-H]-	795.517	4.13	3940.18	4061.46	6625.24	6301.74	1884.65	1575.2	2104.6	2768.85
1768	Negative	3.92_793.50	No information	No information	[M-H]-	793.502	3.92	6486.92	6660.11	9343.03	8721.51	4783.92	4200.54	4932.62	4801.81
1769	Negative	7.01_833.64	No information	No information	[M-H]-	833.641	7.01	3197.71	3622.33	1737.47	5455.85	1994.99	5797.44	1332.24	4580.81
1770	Negative	5.06_825.56	No information	No information	[M-H]-	825.561	5.06	7997.37	5383.6	6465.7	3948.08	4824.51	5660.03	5921.06	4842.31
1771	Negative	4.27_821.53	No information	No information	[M-H]-	821.532	4.27	6478.12	7442.36	6569.91	8087.31	2615.18	2804.7	3362.83	2935.47
1772	Negative	3.98_819.52	No information	No information	[M-H]-	819.517	3.98	41713.7	41322.7	49476.3	46415	28167.1	25735.5	29493.1	27995.2
1773	Negative	3.69_817.50	No information	No information	[M-H]-	817.502	3.69	14590.7	14140.5	22373.1	21459	14630.8	12089.6	18885.3	18281.6
1774	Negative	7.40_847.65	No information	No information	[M-H]-	847.653	7.4	19424.7	35273.8	21940.6	21774.3	11675.7	11291.1	12234.9	12938.3
1775	Negative	3.64_841.50	No information	No information	[M-H]-	841.501	3.64	6308.34	5721.02	12250.8	11093.9	8770.1	6556.84	13864.3	13962.3
1776	Negative	3.56_865.50	No information	No information	[M-H]-	865.502	3.56	43489.8	37452.3	55051.1	53446.5	77202.3	60883.2	91780	93075.4
1777	Negative	5.75_875.59	No information	No information	[M-H]-	875.595	5.75	3277.77	3658.45	2163.53	3086.11	4333.69	5084.33	4030.14	4312.38
1778	Negative	6.56_929.63	No information	No information	[M-H]-	929.627	6.56	4036.95	3967.36	4198.88	2226.82	1488.95	2997.08	4381.1	2776.95
1779	Negative	4.75_861.55	No information	No information	[M-H]-	861.549	4.75	30201	32598.1	37433.9	35084.3	42444	38675.6	47985.6	47127.2
1780	Negative	4.37_859.53	No information	No information	[M-H]-	859.533	4.37	12933.4	12303.2	14168.1	13745.9	21409.7	20968	22825.9	22636.8
1781	Negative	5.85_891.60	No information	No information	[M-H]-	891.596	5.85	541.896	680.553	1057.79	411.779	735.598	671.161	1456.39	497.537
1782	Negative	5.42_889.58	No information	No information	[M-H]-	889.58	5.42	13442.7	14658.5	12502.6	14386.4	24473.9	14768.4	13211.4	13491.4
1783	Negative	5.02_887.57	No information	No information	[M-H]-	887.565	5.02	155541	119174	136988	113787	98022.2	85348.8	89034.3	75382.7
1784	Negative	4.28_883.53	No information	No information	[M-H]-	883.533	4.28	137653	141350	150282	153929	145732	150731	159428	156773
1785	Negative	5.70_903.60	No information	No information	[M-H]-	903.595	5.7	1193.75	570.296	660.311	423.391	1055.2	966.24	970.528	438.527
1786	Negative	5.31_901.58	No information	No information	[M-H]-	901.58	5.31	13108.4	12330.8	12614.2	11813	11943.3	11712	11608.1	10648.5
1787	Negative	4.53_897.55	No information	No information	[M-H]-	897.548	4.53	5517.49	5712.47	6379.93	6517.91	6847.4	6970.53	7575.61	7273.3
1788	Negative	6.01_917.61	No information	No information	[M-H]-	917.611	6.01	751.265	729.979	656.622	601.144	1194.71	831.719	697.157	727.793
1789	Negative	5.14_915.59	No information	No information	[M-H]-	915.591	5.14	115506	125805	105083	107422	107727	130497	115054	138392
1790	Negative	5.62_915.60	No information	No information	[M-H]-	915.597	5.62	926.326	2005.54	1316.93	3471.99	5151.72	2107.5	2034.17	2398.59
1791	Negative	5.15_913.58	No information	No information	[M-H]-	913.582	5.15	691454	825642	629684	717901	732158	925058	805937	827407
1792	Negative	4.78_911.56	No information	No information	[M-H]-	911.564	4.78	63471.3	59468.6	69451.6	62512.8	68409.3	69321.9	72801.5	69353.2
1793	Negative	4.32_909.55	No information	No information	[M-H]-	909.549	4.32	5372.34	5247.67	5803.54	5479.97	6847.4	8165.31	7865.69	7686.37
1794	Negative	4.62_909.55	No information	No information	[M-H]-	909.549	4.62	17979.3	17813.2	18235.1	18640.8	20430.6	24595.7	22507.2	23427.1
1795	Negative	4.16_907.53	No information	No information	[M-H]-	907.532	4.16	4358.92	4255.36	4916.37	4437.57	6762.43	7326.36	7666.34	7288.34
1796	Negative	4.65_706.50	No information	No information	[M-H]-	706.502	4.65	10268.8	13370.6	8011.34	10459.7	8937.51	11119	6735.2	7255.95
1797	Negative	6.02_762.56	No information	No information	[M-H]-	762.558	6.02	37790.2	40707.7	33103.2	34760.1	36030.3	41147.7	29829.7	29877.7
1798	Negative	6.18_788.58	No information	No information	[M-H]-	788.576	6.18	0	2518.81	0	1671.23	3141.51	2783	2545.1	1898.74
1799	Negative	5.87_796.55	No information	No information	[M-H]-	796.547	5.87	8067.74	8880.46	8771.26	8462.47	9413.12	11026.4	9806.75	5776.06
1800	Negative	6.82_816.61	No information	No information	[M-H]-	816.611	6.82	10541.5	12556	10706.1	12720.5	4461.78	3067.96	3732.89	2789.68
1801	Negative	7.04_830.63	No information	No information	[M-H]-	830.625	7.04	19440.5	24038	20177.3	23461.6	20218.8	22692.2	18130.8	18754.8
1802	Negative	6.89_830.63	No information	No information	[M-H]-	830.625	6.89	2230.92	2168.08	1809.4	1803.43	2495.96	0	2146.38	0
1803	Negative	6.57_824.58	No information	No information	[M-H]-	824.577	6.57	4897.3	4238.25	4470.93	4218.73	5151.72	1876.07	4641.34	4526.43
1804	Negative	5.89_822.59	No information	No information	[M-H]-	822.591	5.89	3315.59	3167.04	2894.86	3196.87	3431.94	3005.76	3201.67	3149.53
1805	Negative	8.36_860.67	No information	No information	[M-H]-	860.672	8.36	7832.86	8333.93	6449.1	7062.78	6985.64	8511.01	7301.04	6810.48
1806	Negative	7.68_858.66	No information	No information	[M-H]-	858.658	7.68	10217.7	3489.26	9146.6	10287.3	10264.1	11625.3	9319.69	9994.72
1807	Negative	6.58_850.58	No information	No information	[M-H]-	850.584	6.58	0	0	0	0	0	1067.49	1025.44	0
1808	Negative	8.64_874.69	No information	No information	[M-H]-	874.689	8.64	7346.39	8580.11	6035.94	6529.52	8590.01	10149.9	7815.56	8325.07
1809	Negative	5.59_646.48	No information	No information	[M-H]-	646.481	5.59	1897.52	3150.89	1592.68	1546.18	2391.96	1611.36	2123.7	2022.55
1810	Negative	6.29_674.51	No information	No information	[M-H]-	674.512	6.29	11576	10792.9	9265.57	9744.26	11930.6	11982.5	11590.2	11778.9
1811	Negative	5.68_672.50	No information	No information	[M-H]-	672.497	5.68	7676.27	7895.75	2786.96	2454.6	6953.94	3057.83	2296.8	5726.31
1812	Negative	5.79_672.50	No information	No information	[M-H]-	672.497	5.79	7577.75	7753.18	6091.28	6896.64	7192.37	4407.39	6230.24	6081.53
1813	Negative	5.99_686.51	No information	No information	[M-H]-	686.512	5.99	8747.75	9052.5	7565.91	7542.44	6758.62	7673.51	6987.09	6722.54
1814	Negative	6.99_702.55	No information	No information	[M-H]-	702.546	6.99	17563.2	16527.2	16044.8	16756.1	15207.9	16560.6	17012.3	17433.5
1815	Negative	5.54_696.50	No information	No information	[M-H]-	696.497	5.54	1440.95	1464.71	1534.58	1010.24	1187.1	1203.46	1292.84	657.212
1816	Negative	6.60_714.54	No information	No information	[M-H]-	714.544	6.6	2436.77	2248.87	2240.08	2162.51	1495.29	972.026	1316.72	1394.26
1817	Negative	7.66_730.58	No information	No information	[M-H]-	730.579	7.66	6178.14	5469.14	5833.06	2884.24	6616.58	6284.9	7052.74	4968.43
1818	Negative	6.42_726.54	No information	No information	[M-H]-	726.544	6.42	7015.62	6028.98	6426.97	4300.01	4291.83	17098.7	4499.29	5422
1819	Negative	5.84_724.53	No information	No information	[M-H]-	724.526	5.84	28939.5	28218.3	11511.2	10028.3	29290.7	29055.2	26206.6	25413.7
1820	Negative	5.93_724.53	No information	No information	[M-H]-	724.528	5.93	22932.9	23379.3	19146.3	18527.4	10593.9	14561.6	10388.1	11078.9
1821	Negative	6.20_724.53	No information	No information	[M-H]-	724.529	6.2	3068.4	2744.07	3070.08	3347.83	4451.64	1865.94	2034.17	1688.16
1822	Negative	5.81_722.51	No information	No information	[M-H]-	722.513	5.81	222441	206973	183737	197367	129153	116960	131705	125433
1823	Negative	5.13_720.50	No information	No information	[M-H]-	720.497	5.13	187061	148572	157955	121793	136842	129802	129573	117728
1824	Negative	7.69_756.59	No information	No information	[M-H]-	756.589	7.69	13600.2	14100.6	12577.3	11930.9	8293.23	8775.72	8528.23	8275.32
1825	Negative	6.84_754.57	No information	No information	[M-H]-	754.572	6.84	1266.77	0	1451.58	1511.35	1523.2	0	1541.15	0
1826	Negative	7.14_754.57	No information	No information	[M-H]-	754.573	7.14	6620.63	6590.72	5799.86	5994.47	1519.39	1972.98	2257.4	889.782
1827	Negative	6.88_752.56	No information	No information	[M-H]-	752.559	6.88	1923.03	2022.65	1932.98	1862.39	1393.83	2071.34	1091.1	1158.22
1828	Negative	6.19_750.54	No information	No information	[M-H]-	750.544	6.19	252355	245520	238630	243969	242793	238129	262452	272811
1829	Negative	5.92_748.53	No information	No information	[M-H]-	748.529	5.92	194775	197479	178847	173413	107017	98557.9	97643.7	113808
1830	Negative	8.31_784.62	No information	No information	[M-H]-	784.62	8.31	6742.03	6227.63	6826.29	6127.56	5925.37	5425.7	6044.01	5284.31
1831	Negative	7.76_782.61	No information	No information	[M-H]-	782.605	7.76	3985.93	4035.8	2012.29	1618.53	1240.37	2489.37	1813.32	2199.58
1832	Negative	7.37_780.59	No information	No information	[M-H]-	780.59	7.37	1646.8	1721.34	2060.24	1462.22	1250.52	1288.8	4073.11	1548.15
1833	Negative	6.74_778.58	No information	No information	[M-H]-	778.575	6.74	21595.8	23136.9	40837.8	22175.3	26695.9	24854.6	24245.3	25226.3
1834	Negative	6.86_778.58	No information	No information	[M-H]-	778.575	6.86	109887	109319	109034	111718	92011.9	97630.7	101029	108553
1835	Negative	7.49_778.57	No information	No information	[M-H]-	778.567	7.49	9304.6	6072.7	10189.6	7073.5	8474.6	2285.42	7610.23	4025.42
1836	Negative	6.21_776.56	No information	No information	[M-H]-	776.558	6.21	40991.4	36931.4	42962.6	62314.5	82865.1	78168.5	88787.2	93508.1
1837	Negative	6.61_776.56	No information	No information	[M-H]-	776.559	6.61	17247.4	10704.5	11910.5	16715	5487.81	4285.88	6476.16	4299.65
1838	Negative	5.80_774.54	No information	No information	[M-H]-	774.544	5.8	120100	114615	117743	116894	190735	183123	197805	204112
1839	Negative	5.94_774.55	No information	No information	[M-H]-	774.545	5.94	16519	17832.2	18703.6	16674.8	22145.3	25206.1	23786.9	23631.9
1840	Negative	7.41_806.60	No information	No information	[M-H]-	806.6	7.41	14078.7	13236.6	3114.34	13324.3	16351.8	15951.6	16733	14623
1841	Negative	7.06_804.60	No information	No information	[M-H]-	804.601	7.06	18479.9	18685.8	17995.3	18639	14394.9	14169.6	14277.4	7188.84
1842	Negative	6.60_802.57	No information	No information	[M-H]-	802.574	6.6	6405.99	6262.8	5775.88	5822.08	4294.37	3707.3	4055.21	4334.36
1843	Negative	4.63_762.53	No information	No information	[M-H]-	762.528	4.63	33336.3	32618.1	31803.8	28068	43125.1	45669.3	42145.7	37396.3
1844	Negative	5.13_814.55	No information	No information	[M-H]-	814.553	5.13	11995.6	14240.3	11199.5	14216.7	12681.5	7287.3	13066.9	14488.8
1845	Negative	6.22_832.60	No information	No information	[M-H]-	832.6	6.22	22323.3	21308.2	20997.2	19539.4	21522.6	22152.6	21012.6	20598
1846	Negative	5.43_828.57	No information	No information	[M-H]-	828.571	5.43	7322.63	6045.14	6565.3	5497.84	7319.2	6377.47	6289.93	5655.73
1847	Negative	5.94_844.61	No information	No information	[M-H]-	844.607	5.94	123092	114335	113557	106082	109560	107133	105587	105540
1848	Negative	5.77_842.58	No information	No information	[M-H]-	842.583	5.77	1828.02	2265.98	1719.94	1759.66	13920.6	15542.3	14961.4	13932.2
1849	Negative	4.68_838.56	No information	No information	[M-H]-	838.558	4.68	7952.5	6047.04	8597.88	6904.67	11486.7	9701.45	10733.1	9101.46
1850	Negative	6.27_858.62	No information	No information	[M-H]-	858.619	6.27	6481.64	2073.03	6008.28	2081.23	7108.67	6765.13	3045.29	6309.47
1851	Negative	7.24_874.65	No information	No information	[M-H]-	874.654	7.24	6330.33	6276.11	6327.37	5964.1	3324.14	2618.11	7057.52	7184.21
1852	Negative	6.06_870.62	No information	No information	[M-H]-	870.62	6.06	7472.18	6934.8	7123.24	6868.05	8919.76	8865.4	3171.82	8423.42
1853	Negative	5.74_868.61	No information	No information	[M-H]-	868.606	5.74	10385.8	9891.79	11556.4	11331.5	15224.3	15513.4	16798.6	16805.2
1854	Negative	4.85_864.57	No information	No information	[M-H]-	864.572	4.85	4829.56	4575.68	5746.37	5581.8	6612.77	2296.99	7629.33	7500.09
1855	Negative	7.25_900.67	No information	No information	[M-H]-	900.668	7.25	1235.98	1035.09	778.356	1304.12	1377.34	1873.17	1350.14	2138.25
1856	Negative	6.72_898.65	No information	No information	[M-H]-	898.652	6.72	538.377	518.019	533.044	673.496	915.693	1006.74	724.613	983.504
1857	Negative	5.76_894.62	No information	No information	[M-H]-	894.619	5.76	4057.18	3993.02	4608.34	4260.71	7514.51	8003.3	8084.15	8144.57
1858	Negative	5.35_892.60	No information	No information	[M-H]-	892.601	5.35	4087.97	3987.32	4486.61	4509.03	6030.63	5628.2	6679.09	6693.61
1859	Negative	5.41_890.58	No information	No information	[M-H]-	890.584	5.41	7430.84	4125.14	6568.99	7178.9	13381.5	5114.71	7270.01	4870.08
1860	Negative	4.27_884.54	No information	No information	[M-H]-	884.536	4.27	65834.2	70680.6	59359.8	55032	73355.6	76836.3	61183.8	79290.1
1861	Negative	7.18_831.66	No information	No information	[M-H]-	831.657	7.18	5019.58	4416.94	4397.16	3788.19	5584.2	5056.85	6121.61	5388.45
1862	Negative	7.53_859.69	No information	No information	[M-H]-	859.687	7.53	5822.74	2116.75	6191.8	6062.36	9881.11	9668.19	10369	9384.94
1863	Negative	7.86_859.69	No information	No information	[M-H]-	859.688	7.86	9432.16	2260.27	8944.63	2008.88	9177.22	3092.55	9043.94	8481.28
1864	Negative	7.14_857.67	No information	No information	[M-H]-	857.672	7.14	7203.88	5269.54	7079.9	5680.06	14420.3	12778.1	13409.5	12004.5
