# Supplementary material for: Reprogrammed lipid metabolism in bladder cancer with cisplatin resistance
Source: Oncotarget. 2018 Jan 13;9(17):13231–43. doi: 10.18632/oncotarget.24229 (PMC5862574; doi:10.18632/oncotarget.24229)
Supplement: Supplementary file 3 [file oncotarget-09-13231-s003.xlsx]

## Sheet: Supplementary Table 2
Supplementary Table 2.
Identifier	Annotation	InChI Key	Species	m/z	RT	p-value	q-value	log2FC
10.30_719.57	CE (22:6)	VOEVEGPMRIYYKC-HNJOWPRISA-N	[M+Na]+	719.573	10.3	0.0115975	0.0910721	1.44611
8.00_648.63_8.00_670.61_8.00_630.62	Ceramide (d42:2)	VJSBNBBOSZJDKB-KPEYJIHVSA-N	[M+H]+_[M+Na]+_[M+H-H2O]+	648.6273_670.6105_630.6171	8	0.036314	0.110029	0.650841
4.93_768.55	PC (35:4)	OROZWUJCDDCYAU-IPUAOQJZSA-N	[M+H]+	768.553	4.93	0.0204442	0.0947815	0.645044
4.47_778.54	PC (36:6)	SPWBDEZMKCRQSX-NGPPOSSDSA-N	[M+H]+	778.538	4.47	0.00484124	0.093141	0.640208
4.67_830.57	PC (40:8)	SIMZOWLEIOYZJX-VRCXRDLJSA-N	[M+H]+	830.569	4.67	0.048687	0.117092	0.716968
4.41_675.54	SM (d32:1)	KYICBZWZQPCUMO-PSALXKTOSA-N	[M+H]+	675.543	4.41	0.0302696	0.103999	1.05909
5.29_705.59_5.29_727.57	SM (d34:0)	QHZIGNLCLJPLCU-QPPIDDCLSA-N	[M+H]+_[M+Na]+	705.5887_727.5715	5.29	0.00110169	0.106013	1.06494
6.81_799.67	SM (d41:2)	JBDGKEXQKCCQFK-JWQIMADESA-N	[M+H]+	799.667	6.81	0.0025352	0.139353	0.943991
7.15_813.68_7.15_835.67	SM (d42:2)	DACOGJMBYLZYDH-GXJPFUDISA-N	[M+H]+_[M+Na]+	813.6848_835.6658	7.15	0.00697932	0.0813795	1.24114
6.56_811.66_6.55_833.65	SM (d42:3)	TXFLWJQVQCDUDZ-BRUGZULGSA-N	[M+H]+_[M+Na]+	811.6624_833.6505	6.555	0.000145316	0.0557961	4.34712
5.15_858.59	CSH_posESI #036	noInfo	[M+H]+	858.585	5.15	0.0123201	0.0911681	1.22689
5.08_577.52_5.18_577.52	CSH_posESI #288	noInfo	[M+H]+_[M+H]+	577.5191_577.5194	5.13	0.037077	0.108085	0.695499
5.44_690.53_5.44_712.52	noInfo	noInfo	[M+H]+_[M+Na]+	690.5349_712.5185	5.44	0.0281179	0.100184	1.37311
5.58_832.58_5.59_810.60	noInfo	noInfo	[M+H]+_[M+H]+	832.5805_810.5999	5.585	0.0402413	0.111401	0.644608
7.35_868.68	noInfo	noInfo	[M+H]+	868.679	7.35	0.0203848	0.0968415	3.4995
6.91_866.66	noInfo	noInfo	[M+H]+	866.662	6.91	0.00377178	0.111651	1.55188
5.16_880.58	noInfo	noInfo	[M+H]+	880.58	5.16	0.00469584	0.10039	0.85605
6.73_796.60	noInfo	noInfo	[M+H]+	796.601	6.73	0.00447374	0.1076	1.12031
7.14_756.59	noInfo	noInfo	[M+H]+	756.59	7.14	0.0357371	0.1109	0.793472
7.43_668.60	noInfo	noInfo	[M+H]+	668.595	7.43	0.00926066	0.09378	0.654279
6.22_778.57	noInfo	noInfo	[M+NH4]+	778.572	6.22	0.000179051	0.0344397	1.85103
5.76_836.61_5.77_858.59	noInfo	noInfo	[M+H]+_[M+Na]+	836.6141_858.5945	5.765	0.0489756	0.11562	0.799512
6.34_864.64	noInfo	noInfo	[M+NH4]+	864.644	6.34	0.0486647	0.117776	1.69566
11.11_978.85	noInfo	noInfo	[M+NH4]+	978.848	11.11	0.0316676	0.105051	1.4406
11.86_1000.92	noInfo	noInfo	[M+NH4]+	1000.92	11.86	0.00747782	0.0846335	0.885787
11.81_1060.93	noInfo	noInfo	[M+NH4]+	1060.93	11.81	0.00817304	0.0898564	1.45126
5.12_370.36	noInfo	noInfo	[M+H]+	370.355	5.12	0.0485898	0.118338	2.0491
12.07_563.54	noInfo	noInfo	[M+H]+	563.54	12.07	0.0111687	0.0955075	0.764113
11.87_631.57	noInfo	noInfo	[M+H]+	631.567	11.87	0.0211327	0.094558	0.703579
4.75_856.58	noInfo	noInfo	[M+H]+	856.584	4.75	0.027573	0.100095	1.00035
5.32_558.49	noInfo	noInfo	[M+H]+	558.487	5.32	0.00535244	0.0895414	1.20842
5.66_719.58	noInfo	noInfo	[M+H]+	719.58	5.66	0.0479799	0.118351	1.25153
5.69_886.63	noInfo	noInfo	[M+H]+	886.631	5.69	0.0114205	0.0935065	2.84078
6.47_563.47	noInfo	noInfo	[M+H]+	563.465	6.47	0.0134936	0.0895258	0.796179
6.57_868.56	noInfo	noInfo	[M+H]+	868.562	6.57	0.0138643	0.0889146	1.53804
10.29_735.55	noInfo	noInfo	[M+H]+	735.547	10.29	0.0239925	0.0992744	1.4744
10.56_995.75	noInfo	noInfo	[M+H]+	995.753	10.56	0.0395078	0.112613	2.35833
11.94_605.55	noInfo	noInfo	[M+H]+	605.552	11.94	0.00646323	0.0857575	0.620456
11.97_750.71	noInfo	noInfo	[M+H]+	750.713	11.97	0.00386399	0.106205	1.03017
12.11_1092.98	noInfo	noInfo	[M+H]+	1092.98	12.11	0.0278262	0.10007	1.52891
12.22_369.35	noInfo	noInfo	[M+H]+	369.351	12.22	0.0282229	0.0996351	1.71667
12.23_1097.02	noInfo	noInfo	[M+H]+	1097.02	12.23	0.0107187	0.0959227	1.53522
5.70_724.53	PE (p-36:4) or PE (o-36:5)	ADWDFBQPQIEGRZ-XBICFDGKSA-N	[M+H]+	724.528	5.7	0.000234735	0.0301427	-0.633695
6.39_752.56	PE (p-38:4) or PE (o-38:5)	ZTZQZGHJLWFLFQ-VZBWJDOASA-N	[M+H]+	752.559	6.39	0.0142139	0.0896648	-0.824735
6.40_778.57	PE (p-40:5) or PE (o-40:6)	HHQFKPJXVYWLLJ-ABYSKWQHSA-N	[M+H]+	778.574	6.4	0.0185391	0.0951176	-0.630238
11.16_829.73_11.17_824.77	TG (48:0)	PVNIQBQSYATKKL-UHFFFAOYSA-N	[M+H]+_[M+NH4]+	829.7256_824.7705	11.165	0.00604313	0.0894365	-1.75869
11.32_838.78	TG (49:0)	TTWJTJMWHOYBPQ-ANFMRNGASA-N	[M+NH4]+	838.783	11.32	0.0262094	0.0988749	-1.69107
10.96_841.73_10.96_836.77	TG (49:1)	VYYGQDOPVVYUKW-UKFBYESTSA-N	[M+H]+_[M+NH4]+	841.7263_836.7709	10.96	0.025553	0.0993213	-1.55518
10.58_834.75_10.58_839.71	TG (49:2)	QZYSUBAQYSVFNX-PSMULLBHSA-N	[M+NH4]+_[M+Na]+	834.7537_839.7099	10.58	0.0353575	0.110613	-2.16144
11.56_857.76_11.57_852.80	TG (50:0)	MARPCPMDFOPPJX-UHFFFAOYSA-N	[M+Na]+_[M+NH4]+	857.7562_852.8018	11.565	0.0177428	0.0989495	-2.01451
11.18_850.79_11.18_855.74	TG (50:1)	YHMDGPZOSGBQRH-YYSBDVFPSA-N	[M+NH4]+_[M+Na]+	850.7859_855.7419	11.18	0.0360128	0.110863	-1.58911
10.63_860.77_10.64_865.73	TG (51:3)	ISSGPXMQOMAFMJ-DMGKHJLRSA-N	[M+NH4]+_[M+Na]+	860.7667_865.7294	10.635	0.0319056	0.104935	-1.93651
11.89_885.78_11.91_880.84	TG (52:0)	SDNYRTVJOFMYIW-OIVUAWODSA-N	[M+H]+_[M+NH4]+	885.784_880.8354	11.9	0.011473	0.0919754	-1.79122
11.56_878.82_11.55_883.77	TG (52:1)	NPCZZYKITFKRQZ-RFBIWTDZSA-N	[M+NH4]+_[M+Na]+	878.8173_883.7731	11.555	0.0297167	0.103019	-1.69342
11.37_895.77_11.36_890.81	TG (53:2)	RSINITWKVQRWSZ-RFVLVDBCSA-N	[M+H]+_[M+NH4]+	895.7726_890.8134	11.365	0.0362458	0.110694	-2.42298
10.69_898.79_10.67_903.74	TG (54:5)	OEJXMJPFOHYSIU-GRLFFVHSSA-N	[M+NH4]+_[M+Na]+	898.7855_903.7415	10.68	0.0190805	0.0941331	-1.41134
10.69_924.80_10.69_929.76	TG (56:6)	ZTNDRFCABXFVMY-WJTCTALZSA-N	[M+NH4]+_[M+Na]+	924.8016_929.7567	10.69	0.0368148	0.109817	-1.11205
10.54_808.74_10.53_813.69	CSH_posESI #215	noInfo	[M+NH4]+_[M+Na]+	808.7386_813.6943	10.535	0.0480188	0.117693	-1.91586
6.56_878.59	CSH_posESI #308	noInfo	[M+H]+	878.587	6.56	0.0469248	0.116495	-0.722438
12.00_852.83	noInfo	noInfo	[M+NH4]+	852.832	12	0.0401859	0.112055	-1.27698
6.21_812.62	noInfo	noInfo	[M+H]+	812.616	6.21	0.00344361	0.120478	-2.2895
6.98_748.62	noInfo	noInfo	[M+H]+	748.62	6.98	0.0428155	0.112847	-0.646376
6.15_820.62	noInfo	noInfo	[M+H]+	820.615	6.15	0.00313136	0.150601	-2.4463
10.67_930.76	noInfo	noInfo	[M+H]+	930.76	10.67	0.0138244	0.0901607	-2.00247
6.90_772.62	noInfo	noInfo	[M+H]+	772.617	6.9	0.00334791	0.128831	-1.61286
7.01_704.56	noInfo	noInfo	[M+H]+	704.558	7.01	0.0218151	0.0964876	-1.03905
10.39_870.73	noInfo	noInfo	[M+H]+	870.733	10.39	0.0489724	0.116324	-1.14595
5.55_906.61_5.55_889.58_5.55_911.56	noInfo	noInfo	[M+H]+_[M+H]+_[M+Na]+	906.6071_889.5795_911.5613	5.55	0.0151907	0.091336	-0.662806
6.34_754.57	noInfo	noInfo	[M+NH4]+	754.566	6.34	0.00837494	0.0895196	-0.862193
10.90_810.76	noInfo	noInfo	[M+NH4]+	810.756	10.9	0.0364599	0.109608	-0.889012
10.97_838.76	noInfo	noInfo	[M+NH4]+	838.763	10.97	0.0183759	0.0968643	-1.37675
7.87_838.68	noInfo	noInfo	[M+NH4]+	838.684	7.87	0.0181095	0.096788	-0.585869
11.94_894.85	noInfo	noInfo	[M+NH4]+	894.848	11.94	0.0451039	0.116484	-0.913103
12.02_908.86_12.03_913.82	noInfo	noInfo	[M+NH4]+_[M+Na]+	908.8636_913.8182	12.025	0.010541	0.0989313	-0.857902
10.49_901.73_10.49_896.77	noInfo	noInfo	[M+H]+_[M+NH4]+	901.7303_896.7673	10.49	0.0220266	0.0963182	-1.38647
11.95_920.87	noInfo	noInfo	[M+NH4]+	920.865	11.95	0.042378	0.114036	-0.806227
11.37_916.83	noInfo	noInfo	[M+NH4]+	916.833	11.37	0.0399966	0.112342	-2.14235
12.12_936.89_12.12_941.85	noInfo	noInfo	[M+NH4]+_[M+Na]+	936.8950_941.8505	12.12	0.0490337	0.115051	-0.663221
12.23_948.93_12.22_953.89	noInfo	noInfo	[M+NH4]+_[M+Na]+	948.9302_953.8871	12.225	0.0105883	0.0970064	-1.43413
12.17_946.92	noInfo	noInfo	[M+NH4]+	946.918	12.17	0.0467641	0.117613	-0.950861
12.19_964.93	noInfo	noInfo	[M+NH4]+	964.927	12.19	0.00363788	0.116659	-0.714221
12.24_962.92	noInfo	noInfo	[M+NH4]+	962.922	12.24	0.0490884	0.114479	-0.772175
12.02_956.83	noInfo	noInfo	[M+NH4]+	956.831	12.02	0.0117859	0.0889267	-0.624722
12.22_974.95	noInfo	noInfo	[M+NH4]+	974.946	12.22	0.0166923	0.0973196	-0.791508
12.16_903.89_12.16_920.91	noInfo	noInfo	[M+H]+_[M+NH4]+	903.8886_920.9053	12.16	0.00905111	0.0941305	-1.34624
11.53_900.75	noInfo	noInfo	[M+H]+	900.751	11.53	0.0406318	0.11168	-0.828996
10.11_942.71	noInfo	noInfo	[M+H]+	942.709	10.11	0.0161262	0.0954661	-1.51186
10.55_943.72	noInfo	noInfo	[M+H]+	943.721	10.55	0.0123668	0.0897892	-0.672792
5.89_1176.36	noInfo	noInfo	[M+H]+	1176.36	5.89	0.0116115	0.0893584	-0.666465
4.87_1024.68	noInfo	noInfo	[M+H]+	1024.68	4.87	0.0169193	0.0971708	-0.678324
5.92_795.58	noInfo	noInfo	[M+H]+	795.576	5.92	0.00598637	0.0921367	-1.1068
10.03_889.67	noInfo	noInfo	[M+H]+	889.671	10.03	0.0236037	0.0987264	-1.85045
10.03_873.70	noInfo	noInfo	[M+H]+	873.697	10.03	0.00950524	0.0937828	-1.78813
10.06_915.69	noInfo	noInfo	[M+H]+	915.686	10.06	0.0495241	0.1148	-0.818491
10.70_878.74	noInfo	noInfo	[M+H]+	878.742	10.7	0.0246725	0.0978742	-1.11011
10.72_846.74	noInfo	noInfo	[M+H]+	846.74	10.72	0.0256087	0.0985436	-0.715782
10.74_934.87	noInfo	noInfo	[M+H]+	934.874	10.74	0.0333802	0.107938	-0.768771
10.78_577.52	noInfo	noInfo	[M+H]+	577.518	10.78	0.0269375	0.0996707	-0.880828
10.85_915.81	noInfo	noInfo	[M+H]+	915.813	10.85	0.0051752	0.0905156	-0.999222
10.98_883.72	noInfo	noInfo	[M+H]+	883.719	10.98	0.0100089	0.0962867	-1.14557
11.14_845.70	noInfo	noInfo	[M+H]+	845.699	11.14	0.0457971	0.116707	-0.924211
11.30_856.74	noInfo	noInfo	[M+H]+	856.741	11.3	0.0343623	0.110188	-1.43772
11.39_921.79	noInfo	noInfo	[M+H]+	921.79	11.39	0.0189834	0.0948658	-1.82947
11.52_885.78	noInfo	noInfo	[M+H]+	885.781	11.52	0.0426837	0.114061	-1.19307
11.56_873.73	noInfo	noInfo	[M+H]+	873.732	11.56	0.0112956	0.0944936	-1.40015
11.87_901.76	noInfo	noInfo	[M+H]+	901.764	11.87	0.0407982	0.111341	-1.86821
11.96_925.83	noInfo	noInfo	[M+NH4]+	925.832	11.96	0.0369911	0.108658	-0.927679
12.16_621.63	noInfo	noInfo	[M+H]+	621.628	12.16	0.0272576	0.0998942	-1.41785
12.22_675.66	noInfo	noInfo	[M+H]+	675.664	12.22	0.00473328	0.0958558	-0.887378
12.23_649.65	noInfo	noInfo	[M+H]+	649.648	12.23	0.0488882	0.116846	-1.45089
