# Supplementary material for: Reprogrammed lipid metabolism in bladder cancer with cisplatin resistance
Source: Oncotarget. 2018 Jan 13;9(17):13231–43. doi: 10.18632/oncotarget.24229 (PMC5862574; doi:10.18632/oncotarget.24229)
Supplement: Supplementary file 4 [file oncotarget-09-13231-s004.xlsx]

## Sheet: Supplementary Table 3
Supplementary Table 3.
Identifier	Annotation	InChI Key	Species	m/z	RT	p-value	q-value	log2FC
6.20_574.50_6.22_598.54	Ceramide (d34:0)	GCGTXOVNNFGTPQ-JHOUSYSJSA-N	[M+Cl]-_[M+Hac-H]-	574.4951_598.5364	6.21	0.00677354	0.171838	1.49432
8.03_706.63_8.03_646.61_8.03_682.59	Ceramide (d42:2) A	VJSBNBBOSZJDKB-KPEYJIHVSA-N	[M-H]-_[M-H]-_[M-H]-	706.6346_646.6127_682.592	8.03	0.0303969	0.248946	0.616228
4.62_812.54	PC (34:4)	YWDDIWXKFJEMKF-JTZVLWBESA-N	[M+Hac-H]-	812.543	4.62	0.00546816	0.171838	0.741753
4.40_733.55	SM (d32:1)	KYICBZWZQPCUMO-PSALXKTOSA-N	[M+Hac-H]-	733.548	4.4	7.31067e-05	0.0194446	1.12644
7.15_871.69	SM (d42:2) B	DACOGJMBYLZYDH-GXJPFUDISA-N	[M+Hac-H]-	871.689	7.15	0.00121706	0.0872547	1.24718
5.05_687.54_5.05_747.56	CSH_negESI #598	noInfo	[M-H]-_[M+Hac-H]-	687.5419_747.5624	5.05	0.0206671	0.248946	0.760606
5.05_737.54_5.04_761.58	CSH_negESI #599	noInfo	[M+Cl]-_[M+Hac-H]-	737.5352_761.5800	5.045	0.0261072	0.248946	0.770367
5.26_788.52	CSH_negESI #632	noInfo	[M-H]-	788.524	5.26	0.00233116	0.132878	0.677756
7.44_704.62_7.46_680.58	CSH_negESI #749	noInfo	[M-H]-_[M-H]-	704.6186_680.5754	7.45	0.0457028	0.268906	0.678875
0.75_469.10_0.75_409.08_0.75_445.06	noInfo	noInfo	[M+Hac-H]-_[M-H]-_[M+Cl]-	469.1003_409.0798_445.0568	0.75	0.0371243	0.26217	1.45578
8.57_711.58_8.57_735.61	noInfo	noInfo	[M+Cl]-_[M+Hac-H]-	711.5760_735.6144	8.57	0.0346969	0.260545	1.95393
5.04_844.58	noInfo	noInfo	[M-H]-	844.583	5.04	0.0364451	0.261602	0.696969
7.16_849.64	noInfo	noInfo	[M-H]-	849.643	7.16	0.0248367	0.248946	0.922826
6.56_869.67	noInfo	noInfo	[M-H]-	869.673	6.56	0.00153115	0.0939921	1.48379
7.16_847.66	noInfo	noInfo	[M-H]-	847.659	7.16	0.00710605	0.171838	0.956178
5.93_599.52	noInfo	noInfo	[M-H]-	599.518	5.93	0.036306	0.261602	0.628447
2.97_357.28	noInfo	noInfo	[M-H]-	357.279	2.97	0.00803814	0.178178	1.45684
3.34_359.29	noInfo	noInfo	[M-H]-	359.295	3.34	0.0244938	0.248946	1.76635
4.02_1151.70	noInfo	noInfo	[M-H]-	1151.7	4.02	0.0265972	0.248946	0.890241
4.11_363.33	noInfo	noInfo	[M-H]-	363.327	4.11	0.0419729	0.266992	0.835334
4.66_365.34	noInfo	noInfo	[M-H]-	365.342	4.66	0.0215369	0.248946	0.646629
4.69_463.33	noInfo	noInfo	[M-H]-	463.328	4.69	0.0473432	0.268906	0.639096
4.83_829.52	noInfo	noInfo	[M-H]-	829.521	4.83	0.0260203	0.248946	1.10274
5.31_763.58	noInfo	noInfo	[M-H]-	763.583	5.31	0.0044266	0.168211	1.36847
5.35_580.49	noInfo	noInfo	[M-H]-	580.493	5.35	0.0232692	0.248946	0.850263
5.41_393.37	noInfo	noInfo	[M-H]-	393.373	5.41	0.0292723	0.248946	1.80462
5.62_505.37	noInfo	noInfo	[M-H]-	505.374	5.62	0.0480755	0.268906	0.67067
5.84_786.54	noInfo	noInfo	[M-H]-	786.542	5.84	0.0322492	0.254801	0.614778
5.95_800.56	noInfo	noInfo	[M-H]-	800.56	5.95	0.0479573	0.268906	1.23789
5.96_576.48	noInfo	noInfo	[M-H]-	576.484	5.96	0.023228	0.248946	0.880434
6.36_782.53	noInfo	noInfo	[M-H]-	782.533	6.36	0.0411061	0.266152	1.14325
6.89_678.56	noInfo	noInfo	[M-H]-	678.557	6.89	0.0263038	0.248946	0.945259
7.08_704.56	noInfo	noInfo	[M-H]-	704.559	7.08	0.0496197	0.268906	1.19931
7.09_970.72	noInfo	noInfo	[M-H]-	970.718	7.09	0.0278371	0.248946	0.746451
7.15_953.69	noInfo	noInfo	[M-H]-	953.692	7.15	0.0484331	0.268906	1.18809
7.20_798.64	noInfo	noInfo	[M-H]-	798.644	7.2	0.044191	0.268906	1.16457
7.38_880.60	noInfo	noInfo	[M-H]-	880.602	7.38	0.000835572	0.0872547	0.620667
7.86_377.27	noInfo	noInfo	[M-H]-	377.273	7.86	0.00109211	0.0872547	3.13834
8.08_734.59	noInfo	noInfo	[M-H]-	734.593	8.08	0.0441788	0.268906	0.642521
8.24_684.59	noInfo	noInfo	[M-H]-	684.595	8.24	0.0462905	0.268906	0.718193
8.65_734.67	noInfo	noInfo	[M-H]-	734.665	8.65	9.30493e-06	0.0074214	2.7231
9.31_836.64	noInfo	noInfo	[M-H]-	836.642	9.31	0.0384066	0.263422	1.27251
9.50_966.00	noInfo	noInfo	[M-H]-	966.001	9.5	0.00073924	0.0872547	3.11938
9.83_377.27	noInfo	noInfo	[M-H]-	377.272	9.83	0.0259696	0.248946	0.638734
7.17_848.65	noInfo	noInfo	[M-H]-	848.647	7.17	0.00561697	0.171838	0.829676
5.26_662.48	noInfo	noInfo	[M-H]-	662.475	5.26	0.021593	0.248946	0.786711
6.40_756.55	noInfo	noInfo	[M-H]-	756.554	6.4	0.0114992	0.212493	1.83493
5.85_754.54	noInfo	noInfo	[M-H]-	754.538	5.85	0.0212713	0.248946	0.802937
7.99_826.63	noInfo	noInfo	[M-H]-	826.634	7.99	0.00324326	0.150614	0.815418
5.87_816.56	noInfo	noInfo	[M-H]-	816.557	5.87	0.00988466	0.1972	0.963218
4.25_693.47	noInfo	noInfo	[M-H]-	693.47	4.25	0.017929	0.248946	0.736252
4.30_719.49	noInfo	noInfo	[M-H]-	719.486	4.3	0.00503677	0.171838	0.84987
4.57_733.50	noInfo	noInfo	[M-H]-	733.502	4.57	0.0159756	0.240538	1.18541
4.83_747.52	noInfo	noInfo	[M-H]-	747.518	4.83	0.0147311	0.226655	0.775023
4.39_745.50	noInfo	noInfo	[M-H]-	745.501	4.39	0.0220347	0.248946	1.17268
4.37_859.53	noInfo	noInfo	[M-H]-	859.533	4.37	0.00337555	0.150614	0.74779
6.21_776.56	noInfo	noInfo	[M-H]-	776.558	6.21	0.00599535	0.171838	1.04724
5.80_774.54	noInfo	noInfo	[M-H]-	774.544	5.8	0.00659754	0.171838	0.671577
5.77_842.58	noInfo	noInfo	[M-H]-	842.583	5.77	0.0293801	0.248946	2.84732
5.74_868.61	noInfo	noInfo	[M-H]-	868.606	5.74	0.00732777	0.171988	0.600126
5.76_894.62	noInfo	noInfo	[M-H]-	894.619	5.76	0.0384815	0.263422	0.946828
7.14_857.67	noInfo	noInfo	[M-H]-	857.672	7.14	0.0301767	0.248946	1.12466
5.65_826.59	PC (p-36:3) or PC (o-36:4)	SOUZQPFUXRVDGK-KCTKZSJBSA-N	[M+Hac-H]-	826.594	5.65	0.012407	0.21616	-1.13535
7.04_728.56	PE (p-36:1) or PE (o-36:2)	OBAAWAYLQLYWNN-KHFVPPDWSA-N	[M-H]-	728.56	7.04	0.024217	0.248946	-0.756205
6.51_726.54	PE (p-36:2) or PE (o-36:3)	XVXISDREVDGQPX-PISDLAQISA-N	[M-H]-	726.544	6.51	0.0283529	0.248946	-0.865063
6.38_750.54	PE (p-38:4) or PE (o-38:5)	URPXXNCTXCOATD-FXMFQVEGSA-N	[M-H]-	750.544	6.38	0.0193146	0.248946	-0.866346
7.07_778.58	PE (p-40:4) or PE (o-40:5)	OQKUDRFZPJFLJQ-KMUIXOOCSA-N	[M-H]-	778.575	7.07	0.0277746	0.248946	-0.694194
6.40_776.56	PE (p-40:5) or PE (o-40:6)	DZPHTQGGRSWHLG-USOCFQKQSA-N	[M-H]-	776.56	6.4	0.0197195	0.248946	-0.616454
6.17_774.54	PE (p-40:6) or PE (o-40:7)	FIJFPUAJUDAZEY-MNDXXDKYSA-N	[M-H]-	774.544	6.17	0.0428981	0.268906	-0.80115
7.60_1194.81_7.60_1170.76_7.60_1134.79	noInfo	noInfo	[M-H]-_[M+Cl]-_[M-H]-	1194.8069_1170.7637_1134.787	7.6	0.0307524	0.248946	-1.07137
9.26_670.63_9.26_694.67	noInfo	noInfo	[M+Cl]-_[M+Hac-H]-	670.6255_694.6700	9.26	0.0284172	0.248946	-2.0349
7.69_757.59	noInfo	noInfo	[M-H]-	757.593	7.69	0.0084224	0.181651	-2.15476
7.40_829.66	noInfo	noInfo	[M-H]-	829.659	7.4	0.00933371	0.190982	-1.84776
7.40_828.66	noInfo	noInfo	[M-H]-	828.655	7.4	0.0012637	0.0872547	-0.978191
7.59_1196.81	noInfo	noInfo	[M-H]-	1196.81	7.59	0.000644433	0.0872547	-0.642372
0.83_319.23	noInfo	noInfo	[M-H]-	319.228	0.83	0.0351853	0.260545	-0.75419
4.61_859.53	noInfo	noInfo	[M-H]-	859.533	4.61	0.0348222	0.260545	-1.22209
4.89_873.55	noInfo	noInfo	[M-H]-	873.549	4.89	0.0413569	0.266152	-0.694682
4.91_1022.66	noInfo	noInfo	[M-H]-	1022.66	4.91	0.0357598	0.261602	-0.606955
5.86_797.55	noInfo	noInfo	[M-H]-	797.548	5.86	0.021711	0.248946	-0.677354
6.61_582.54	noInfo	noInfo	[M-H]-	582.545	6.61	0.00578996	0.171838	-1.45037
7.88_505.37	noInfo	noInfo	[M-H]-	505.374	7.88	0.0145241	0.226655	-1.32453
8.07_664.62	noInfo	noInfo	[M-H]-	664.623	8.07	0.0490885	0.268906	-2.63427
8.10_640.58	noInfo	noInfo	[M-H]-	640.579	8.1	0.0485507	0.268906	-1.62144
8.62_642.59	noInfo	noInfo	[M-H]-	642.595	8.62	0.0306644	0.248946	-1.83401
8.66_666.64	noInfo	noInfo	[M-H]-	666.639	8.66	0.0352617	0.260545	-2.89208
8.72_692.65	noInfo	noInfo	[M-H]-	692.654	8.72	0.0236722	0.248946	-1.26011
8.75_668.61	noInfo	noInfo	[M-H]-	668.611	8.75	0.0276413	0.248946	-1.21457
11.87_391.29	noInfo	noInfo	[M-H]-	391.288	11.87	0.0402726	0.263422	-3.58207
5.45_788.54	noInfo	noInfo	[M-H]-	788.545	5.45	0.0271438	0.248946	-0.669239
5.49_814.56	noInfo	noInfo	[M-H]-	814.558	5.49	0.0267882	0.248946	-1.80469
5.15_812.54	noInfo	noInfo	[M-H]-	812.543	5.15	0.0075656	0.172496	-1.23246
5.60_764.52	noInfo	noInfo	[M-H]-	764.523	5.6	0.00659786	0.171838	-0.967658
4.07_745.50	noInfo	noInfo	[M-H]-	745.501	4.07	0.0345533	0.260545	-1.73172
4.17_771.52	noInfo	noInfo	[M-H]-	771.518	4.17	0.0027094	0.14414	-1.76115
4.13_795.52	noInfo	noInfo	[M-H]-	795.517	4.13	0.0230849	0.248946	-1.20958
3.98_819.52	noInfo	noInfo	[M-H]-	819.517	3.98	0.047756	0.268906	-0.623389
6.82_816.61	noInfo	noInfo	[M-H]-	816.611	6.82	0.0316162	0.252297	-1.61706
5.81_722.51	noInfo	noInfo	[M-H]-	722.513	5.81	0.0134097	0.222936	-0.803048
7.69_756.59	noInfo	noInfo	[M-H]-	756.589	7.69	0.00427085	0.168211	-0.698551
7.14_754.57	noInfo	noInfo	[M-H]-	754.573	7.14	0.0290213	0.248946	-1.9195
5.92_748.53	noInfo	noInfo	[M-H]-	748.529	5.92	0.0172079	0.248946	-0.932125
