# Supplementary material for: Reprogrammed lipid metabolism in bladder cancer with cisplatin resistance
Source: Oncotarget. 2018 Jan 13;9(17):13231–43. doi: 10.18632/oncotarget.24229 (PMC5862574; doi:10.18632/oncotarget.24229)
Supplement: Supplementary file 5 [file oncotarget-09-13231-s005.xlsx]

## Sheet: Supplementary Table 4
Supplementary Table 4.
Identifier	Annotation	InChI Key	Species	m/z	RT	p-value	q-value	log2FC
8.00_648.63_8.00_670.61_8.00_630.62	Ceramide (d42:2)	VJSBNBBOSZJDKB-KPEYJIHVSA-N	[M+H]+_[M+Na]+_[M+H-H2O]+	648.6273_670.6105_630.6171	8	0.0170805	0.109958	0.610873
7.35_868.68	noInfo	noInfo	[M+H]+	868.679	7.35	0.0461515	0.131441	0.723436
6.32_784.58	noInfo	noInfo	[M+H]+	784.575	6.32	0.0102545	0.107092	0.610284
5.68_790.57	noInfo	noInfo	[M+H]+	790.571	5.68	0.0106564	0.106545	1.91671
6.22_778.57	noInfo	noInfo	[M+NH4]+	778.572	6.22	0.00171012	0.114798	1.4875
12.09_970.91	noInfo	noInfo	[M+NH4]+	970.913	12.09	0.0127905	0.103628	1.0379
0.75_411.09_0.75_433.08	noInfo	noInfo	[M+H]+_[M+Na]+	411.0944_433.0763	0.75	0.0114345	0.0995125	8.67176
5.86_1159.85	noInfo	noInfo	[M+H]+	1159.85	5.86	0.0205731	0.11374	1.04733
4.75_856.58	noInfo	noInfo	[M+H]+	856.584	4.75	0.0456393	0.130776	0.615773
10.30_719.57	CE (22:6)	VOEVEGPMRIYYKC-HNJOWPRISA-N	[M+Na]+	719.573	10.3	0.0297418	0.117451	-1.24143
10.75_796.74	TG (46:0)	JWVXCFSNEOMSHH-UHFFFAOYSA-N	[M+NH4]+	796.739	10.75	0.0234934	0.110401	-1.17157
10.32_794.72_10.31_799.68	TG (46:1)	RSDIQTNCDWUNDP-VHXPQNKSSA-N	[M+NH4]+_[M+Na]+	794.7235_799.6790	10.315	0.0261856	0.116091	-2.71642
11.16_829.73_11.17_824.77	TG (48:0)	PVNIQBQSYATKKL-UHFFFAOYSA-N	[M+H]+_[M+NH4]+	829.7256_824.7705	11.165	0.0341956	0.123614	-1.32043
10.76_822.75_10.75_827.71	TG (48:1)	FEKLSEFRUGWUOS-DLOIZKPKSA-N	[M+NH4]+_[M+Na]+	822.7546_827.7104	10.755	0.0419702	0.131487	-1.50274
10.35_820.74_10.36_825.69	TG (48:2)	RUOVJPPUXXFZPC-YZEIBMOJSA-N	[M+NH4]+_[M+Na]+	820.7388_825.6939	10.355	0.0467083	0.131435	-1.4589
11.32_838.78	TG (49:0)	TTWJTJMWHOYBPQ-ANFMRNGASA-N	[M+NH4]+	838.783	11.32	0.0370551	0.128039	-2.07489
10.96_841.73_10.96_836.77	TG (49:1)	VYYGQDOPVVYUKW-UKFBYESTSA-N	[M+H]+_[M+NH4]+	841.7263_836.7709	10.96	0.0429218	0.130977	-1.47472
10.58_834.75_10.58_839.71	TG (49:2)	QZYSUBAQYSVFNX-PSMULLBHSA-N	[M+NH4]+_[M+Na]+	834.7537_839.7099	10.58	0.0217089	0.110889	-2.28197
11.56_857.76_11.57_852.80	TG (50:0)	MARPCPMDFOPPJX-UHFFFAOYSA-N	[M+Na]+_[M+NH4]+	857.7562_852.8018	11.565	0.0484921	0.128745	-1.2246
11.18_850.79_11.18_855.74	TG (50:1)	YHMDGPZOSGBQRH-YYSBDVFPSA-N	[M+NH4]+_[M+Na]+	850.7859_855.7419	11.18	0.0449542	0.131213	-1.69883
10.79_848.77_10.78_853.73	TG (50:2)	QEZWFCZNHWUARW-XQCAQTCHSA-N	[M+NH4]+_[M+Na]+	848.7705_853.7266	10.785	0.0345417	0.122973	-1.65221
10.41_846.75_10.41_851.71	TG (50:3)	UFHNZOACKFBCOM-YXKNDSBASA-N	[M+NH4]+_[M+Na]+	846.7547_851.7094	10.41	0.00417604	0.122652	-1.47901
10.63_860.77_10.64_865.73	TG (51:3)	ISSGPXMQOMAFMJ-DMGKHJLRSA-N	[M+NH4]+_[M+Na]+	860.7667_865.7294	10.635	0.0118556	0.0977459	-2.0862
10.83_874.79_10.84_879.74	TG (52:3)	DQXQIWIQYYEGLG-MMWLGPPDSA-N	[M+NH4]+_[M+Na]+	874.7862_879.7421	10.835	0.0464452	0.131482	-1.62679
10.47_872.77_10.47_877.73	TG (52:4)	WHSWXEYWNPTUPW-HNJDVRDNSA-N	[M+NH4]+_[M+Na]+	872.7703_877.7258	10.47	0.0409741	0.131884	-2.76455
11.37_895.77_11.36_890.81	TG (53:2)	RSINITWKVQRWSZ-RFVLVDBCSA-N	[M+H]+_[M+NH4]+	895.7726_890.8134	11.365	0.0447434	0.131414	-2.7702
11.02_893.76_11.02_888.80	TG (53:3)	ZNQBEJJYVJSZLM-LEDQTTRKSA-N	[M+H]+_[M+NH4]+	893.7574_888.8001	11.02	0.0444608	0.131407	-1.56062
10.88_905.76_10.86_900.80	TG (54:4)	BRLGHZXETDWABO-NOFIOOQLSA-N	[M+Na]+_[M+H]+	905.7579_900.8024	10.87	0.0133441	0.101142	-1.80087
11.86_932.86_11.86_937.82	TG (56:2)	PDEQUPGHMOMBFC-FYEHETCMSA-N	[M+NH4]+_[M+Na]+	932.8639_937.8200	11.86	0.00962174	0.113042	-1.07985
11.57_930.85_11.59_935.80	TG (56:3)	QXMHHXQBBKDSSL-BAQZNRHJSA-N	[M+NH4]+_[M+Na]+	930.8481_935.8048	11.58	0.0270991	0.114727	-1.15344
11.87_958.88_11.87_963.84	TG (58:3)	RFMSTHTUAZETPD-JJPHLYBUSA-N	[M+NH4]+_[M+Na]+	958.8794_963.8357	11.87	0.045445	0.131828	-0.93949
10.54_948.80_10.53_953.76	TG (58:8)	KWIGMCRWEINBIR-HUPVKWKYSA-N	[M+NH4]+_[M+Na]+	948.8018_953.7587	10.535	0.039794	0.131694	-1.24716
10.16_951.74	TG (58:9)	RVXFSLZMZOFGEQ-SWIIBWKZSA-N	[M+Na]+	951.74	10.16	0.0188983	0.109639	-0.778847
11.59_951.78	CSH_posESI #081	noInfo	[M+H]+	951.777	11.59	0.00350486	0.149737	-2.18399
10.85_895.72	CSH_posESI #134	noInfo	[M+H]+	895.716	10.85	0.00446169	0.104842	-1.12964
11.54_899.75	CSH_posESI #141	noInfo	[M+H]+	899.747	11.54	0.022135	0.108354	-0.938399
10.35_841.67	CSH_posESI #164	noInfo	[M+H]+	841.668	10.35	0.0043153	0.112653	-1.19567
10.41_867.68	CSH_posESI #170	noInfo	[M+H]+	867.684	10.41	0.0159519	0.107091	-1.21705
11.16_897.73	CSH_posESI #196	noInfo	[M+H]+	897.731	11.16	0.00721213	0.109327	-1.03248
11.54_925.76	CSH_posESI #203	noInfo	[M+H]+	925.762	11.54	0.0056555	0.0984247	-1.03269
10.67_930.76	noInfo	noInfo	[M+H]+	930.76	10.67	0.0474945	0.131288	-1.15194
10.39_870.73	noInfo	noInfo	[M+H]+	870.733	10.39	0.0430055	0.130383	-1.19423
10.90_810.76	noInfo	noInfo	[M+NH4]+	810.756	10.9	0.0210676	0.113799	-1.31766
10.97_838.76	noInfo	noInfo	[M+NH4]+	838.763	10.97	0.00257844	0.134609	-1.18915
5.92_848.56	noInfo	noInfo	[M+NH4]+	848.559	5.92	0.0476843	0.129527	-1.02531
10.25_870.75_10.24_875.71	noInfo	noInfo	[M+NH4]+_[M+Na]+	870.7531_875.7094	10.245	0.0220476	0.109064	-1.45821
11.94_894.85	noInfo	noInfo	[M+NH4]+	894.848	11.94	0.0174737	0.110967	-1.01868
12.02_908.86_12.03_913.82	noInfo	noInfo	[M+NH4]+_[M+Na]+	908.8636_913.8182	12.025	0.0232024	0.110135	-0.677389
10.08_894.75_10.07_899.71	noInfo	noInfo	[M+NH4]+_[M+Na]+	894.7474_899.7110	10.075	0.00767698	0.109323	-1.26569
12.02_934.88_12.02_939.84	noInfo	noInfo	[M+NH4]+_[M+Na]+	934.8795_939.8358	12.02	0.0238869	0.110052	-0.921811
11.56_928.82	noInfo	noInfo	[M+NH4]+	928.823	11.56	0.0400631	0.131657	-1.2672
11.94_946.88_11.94_951.84	noInfo	noInfo	[M+NH4]+_[M+Na]+	946.8809_951.8385	11.94	0.00630647	0.102186	-0.928548
11.73_944.86_11.73_949.83	noInfo	noInfo	[M+NH4]+_[M+Na]+	944.8642_949.8253	11.73	0.0340635	0.124088	-1.22352
12.19_964.93	noInfo	noInfo	[M+NH4]+	964.927	12.19	0.00619549	0.103972	-0.665824
12.01_960.89_12.02_965.85	noInfo	noInfo	[M+NH4]+_[M+Na]+	960.8940_965.8516	12.015	0.00431189	0.119197	-0.99504
12.02_956.83	noInfo	noInfo	[M+NH4]+	956.831	12.02	0.00816848	0.106622	-0.79035
12.07_974.91_12.06_979.87	noInfo	noInfo	[M+NH4]+_[M+Na]+	974.9110_979.8737	12.065	0.0213238	0.112594	-0.762368
11.95_972.90_11.94_977.86	noInfo	noInfo	[M+NH4]+_[M+Na]+	972.8963_977.8580	11.945	0.047965	0.128802	-0.868376
11.50_968.86	noInfo	noInfo	[M+NH4]+	968.863	11.5	0.00872758	0.110853	-1.07385
12.01_986.91_12.02_991.87	noInfo	noInfo	[M+NH4]+_[M+Na]+	986.9108_991.8671	12.015	0.0235445	0.109545	-0.974019
11.69_982.88_11.68_987.84	noInfo	noInfo	[M+NH4]+_[M+Na]+	982.8807_987.8360	11.685	0.0482081	0.128719	-0.698555
12.03_1002.93	noInfo	noInfo	[M+NH4]+	1002.93	12.03	0.026446	0.116148	-0.716192
12.06_1000.92	noInfo	noInfo	[M+NH4]+	1000.92	12.06	0.00963826	0.110468	-0.86321
12.12_1019.91_12.11_1014.94	noInfo	noInfo	[M+H]+_[M+NH4]+	1019.9068_1014.9421	12.115	0.039487	0.132544	-0.694761
12.02_1012.93_12.02_1017.88	noInfo	noInfo	[M+NH4]+_[M+Na]+	1012.9258_1017.8834	12.02	0.00503797	0.107614	-0.787979
11.94_1010.91_11.92_1015.87	noInfo	noInfo	[M+NH4]+_[M+Na]+	1010.9108_1015.8690	11.93	0.0222147	0.107624	-0.674515
11.95_1036.93_11.93_1041.89	noInfo	noInfo	[M+NH4]+_[M+Na]+	1036.9270_1041.8853	11.94	0.016875	0.11014	-0.686864
11.81_1060.93	noInfo	noInfo	[M+NH4]+	1060.93	11.81	0.0213004	0.113745	-0.647744
5.13_797.51	noInfo	noInfo	[M+H]+	797.513	5.13	0.0404678	0.132064	-1.1044
11.01_894.76_11.01_889.80	noInfo	noInfo	[M+H]+_[M+H]+	894.7626_889.8043	11.01	0.0487044	0.128582	-2.50833
11.56_579.53	noInfo	noInfo	[M+H]+	579.534	11.56	0.000424922	0.0665737	-0.782435
10.76_856.74	noInfo	noInfo	[M+H]+	856.742	10.76	0.0148337	0.105621	-1.15738
10.79_869.70	noInfo	noInfo	[M+H]+	869.7	10.79	0.00114218	0.0894437	-1.07629
10.85_901.80	noInfo	noInfo	[M+H]+	901.804	10.85	0.0271229	0.113803	-2.13392
10.66_919.72	noInfo	noInfo	[M+H]+	919.716	10.66	0.0101255	0.110653	-0.785238
11.22_923.75	noInfo	noInfo	[M+H]+	923.746	11.22	0.0090535	0.111955	-0.84423
10.11_942.71	noInfo	noInfo	[M+H]+	942.709	10.11	0.0475674	0.130721	-0.928144
10.55_943.72	noInfo	noInfo	[M+H]+	943.721	10.55	0.0309729	0.116442	-0.957328
11.24_943.84	noInfo	noInfo	[M+H]+	943.842	11.24	0.00946715	0.114073	-1.46942
11.05_973.76	noInfo	noInfo	[M+H]+	973.761	11.05	0.0148811	0.104374	-0.763271
11.37_975.78	noInfo	noInfo	[M+H]+	975.778	11.37	0.00399402	0.134065	-2.60314
10.96_951.82	noInfo	noInfo	[M+H]+	951.819	10.96	0.0478049	0.12911	-1.38873
1.83_400.34	noInfo	noInfo	[M+H]+	400.342	1.83	0.0155406	0.105844	-1.03125
2.00_426.36	noInfo	noInfo	[M+H]+	426.358	2	0.0113509	0.102581	-0.639446
2.70_428.37	noInfo	noInfo	[M+H]+	428.373	2.7	0.0131119	0.104436	-2.39015
9.29_885.68	noInfo	noInfo	[M+H]+	885.681	9.29	0.00559162	0.101072	-1.31461
10.03_889.67	noInfo	noInfo	[M+H]+	889.671	10.03	0.0107808	0.105549	-2.18295
10.03_873.70	noInfo	noInfo	[M+H]+	873.697	10.03	0.00552097	0.10378	-2.43441
10.28_917.70	noInfo	noInfo	[M+H]+	917.701	10.28	0.0186877	0.109776	-0.993766
10.50_917.70	noInfo	noInfo	[M+H]+	917.703	10.5	0.0229336	0.109974	-0.816056
10.53_969.73	noInfo	noInfo	[M+H]+	969.732	10.53	0.00379432	0.148577	-0.6435
10.67_945.73	noInfo	noInfo	[M+H]+	945.731	10.67	0.013315	0.102576	-0.978003
10.68_971.74	noInfo	noInfo	[M+H]+	971.745	10.68	0.00511759	0.10457	-0.648488
10.72_801.69	noInfo	noInfo	[M+H]+	801.694	10.72	0.00305927	0.143752	-0.945355
10.72_846.74	noInfo	noInfo	[M+H]+	846.74	10.72	0.029682	0.118208	-0.977636
10.74_843.68	noInfo	noInfo	[M+H]+	843.684	10.74	0.0359158	0.125023	-1.03343
10.85_915.81	noInfo	noInfo	[M+H]+	915.813	10.85	0.00541541	0.106028	-1.5726
10.93_971.75	noInfo	noInfo	[M+H]+	971.751	10.93	0.00683405	0.107051	-0.719419
10.98_883.72	noInfo	noInfo	[M+H]+	883.719	10.98	0.0135295	0.0993466	-1.28572
11.01_947.75	noInfo	noInfo	[M+H]+	947.747	11.01	0.0209158	0.114292	-1.2863
11.15_871.72	noInfo	noInfo	[M+H]+	871.716	11.15	0.0269521	0.116198	-0.892047
11.17_917.83	noInfo	noInfo	[M+H]+	917.827	11.17	0.0354063	0.124167	-1.89132
11.33_949.76	noInfo	noInfo	[M+H]+	949.762	11.33	0.0101789	0.108715	-2.15827
11.56_873.73	noInfo	noInfo	[M+H]+	873.732	11.56	0.0117248	0.098392	-0.630777
11.59_603.53	noInfo	noInfo	[M+H]+	603.535	11.59	0.00437096	0.108109	-0.767085
11.86_927.78	noInfo	noInfo	[M+H]+	927.777	11.86	0.0273603	0.113782	-0.843229
11.89_979.81	noInfo	noInfo	[M+H]+	979.814	11.89	0.0278332	0.113736	-0.730895
12.02_981.83	noInfo	noInfo	[M+H]+	981.827	12.02	0.0498133	0.130048	-0.658134
12.11_983.85	noInfo	noInfo	[M+H]+	983.855	12.11	0.0135209	0.100856	-0.705358
