# Supplementary material for: Reprogrammed lipid metabolism in bladder cancer with cisplatin resistance
Source: Oncotarget. 2018 Jan 13;9(17):13231–43. doi: 10.18632/oncotarget.24229 (PMC5862574; doi:10.18632/oncotarget.24229)
Supplement: Supplementary file 6 [file oncotarget-09-13231-s006.xlsx]

## Sheet: Supplementary Table 5
Supplementary Table 5
Identifier	Annotation	InChI Key	Species	m/z	RT	p-value	q-value	log2FC
0.75_469.10_0.75_409.08_0.75_445.06	noInfo	noInfo	[M+Hac-H]-_[M-H]-_[M+Cl]-	469.1003_409.0798_445.0568	0.75	0.0113978	0.910204	11.6491
1.08_445.06	noInfo	noInfo	[M-H]-	445.056	1.08	0.0405999	0.530952	8.82312
0.64_433.04	noInfo	noInfo	[M-H]-	433.038	0.64	0.0330029	0.516602	6.81245
7.06_730.57	noInfo	noInfo	[M-H]-	730.566	7.06	0.0223208	0.554037	1.13195
0.64_509.06	noInfo	noInfo	[M-H]-	509.057	0.64	0.0285809	0.503008	5.52117
0.75_308.03	noInfo	noInfo	[M-H]-	308.032	0.75	0.00077572	0	8.3282
0.75_412.08	noInfo	noInfo	[M-H]-	412.079	0.75	0.00389775	0	6.7934
0.75_523.07	noInfo	noInfo	[M-H]-	523.072	0.75	0.0393564	0.520117	7.22964
1.21_500.28	noInfo	noInfo	[M-H]-	500.277	1.21	0.0140144	0.796429	1.23028
5.96_576.48	noInfo	noInfo	[M-H]-	576.484	5.96	0.043436	0.509714	0.825223
7.08_836.63	noInfo	noInfo	[M-H]-	836.634	7.08	0.0380572	0.49972	0.925839
8.24_684.59	noInfo	noInfo	[M-H]-	684.595	8.24	0.0119738	0.579221	1.2208
8.65_734.67	noInfo	noInfo	[M-H]-	734.665	8.65	0.0467881	0.530952	1.64847
10.18_795.59	noInfo	noInfo	[M-H]-	795.593	10.18	0.033934	0.455102	2.30663
4.13_795.52	noInfo	noInfo	[M-H]-	795.517	4.13	0.0231177	0.398214	0.692018
3.69_817.50	noInfo	noInfo	[M-H]-	817.502	3.69	0.0144675	0.424762	0.609368
3.64_841.50	noInfo	noInfo	[M-H]-	841.501	3.64	0.0298167	0.424762	0.956537
6.10_776.57	PC (p-32:0) or PC (o-32:1)	KEVGQWGZKKFGDC-JCUPVDEDSA-N	[M+Hac-H]-	776.573	6.1	0.0329137	0.562185	-1.36776
5.86_797.55	noInfo	noInfo	[M-H]-	797.548	5.86	0.00696298	0.637143	-1.25594
6.61_582.54	noInfo	noInfo	[M-H]-	582.545	6.61	0.0286663	0.477857	-1.19574
6.80_677.55	noInfo	noInfo	[M-H]-	677.545	6.8	0.023161	0.49011	-0.694747
11.23_463.33	noInfo	noInfo	[M-H]-	463.327	11.23	0.0427878	0.49011	-0.59418
11.87_391.29	noInfo	noInfo	[M-H]-	391.288	11.87	0.0184623	0.455102	-2.39253
11.88_505.37	noInfo	noInfo	[M-H]-	505.374	11.88	0.00735757	0.530952	-2.48317
6.27_820.60	noInfo	noInfo	[M-H]-	820.604	6.27	0.0358214	0.471958	-1.96699
7.38_798.60	noInfo	noInfo	[M-H]-	798.6	7.38	0.0245909	0.424762	-1.6231
5.68_672.50	noInfo	noInfo	[M-H]-	672.497	5.68	0.00301076	0	-1.57089
5.84_724.53	noInfo	noInfo	[M-H]-	724.526	5.84	0.00859251	0.398214	-1.40797
