# Supplementary material for: Reprogrammed lipid metabolism in bladder cancer with cisplatin resistance
Source: Oncotarget. 2018 Jan 13;9(17):13231–43. doi: 10.18632/oncotarget.24229 (PMC5862574; doi:10.18632/oncotarget.24229)
Supplement: Supplementary file 7 [file oncotarget-09-13231-s007.xlsx]

## Sheet: Supplementary Table 6
Supplementary Table 6.
Identifier	Annotation	InChI Key	Species	m/z	RT	p-value	q-value	log2FC
7.87_838.68	noInfo	noInfo	[M+NH4]+	838.684	7.87	0.0155318	0.296204	0.858367
0.75_411.09_0.75_433.08	noInfo	noInfo	[M+H]+_[M+Na]+	411.0944_433.0763	0.75	0.00914366	0.348763	7.98084
6.18_797.61	noInfo	noInfo	[M+H]+	797.611	6.18	0.00344091	0.36092	2.21065
6.55_879.59	noInfo	noInfo	[M+H]+	879.591	6.55	0.0282334	0.338435	0.630701
0.75_449.05	noInfo	noInfo	[M+H]+	449.05	0.75	0.00925684	0.32365	7.35757
5.73_900.57	noInfo	noInfo	[M+H]+	900.571	5.73	0.0357224	0.348541	1.4247
11.26_668.63_11.27_673.59	CE (18:1)	RJECHNNFRHZQKU-RMUVNZEASA-N	[M+NH4]+_[M+Na]+	668.6339_673.5897	11.265	0.0297332	0.319861	-1.28548
10.30_719.57	CE (22:6)	VOEVEGPMRIYYKC-HNJOWPRISA-N	[M+Na]+	719.573	10.3	0.0128242	0.298908	-0.738677
10.96_841.73_10.96_836.77	TG (49:1)	VYYGQDOPVVYUKW-UKFBYESTSA-N	[M+H]+_[M+NH4]+	841.7263_836.7709	10.96	0.0381949	0.320496	-1.88729
11.37_895.77_11.36_890.81	TG (53:2)	RSINITWKVQRWSZ-RFVLVDBCSA-N	[M+H]+_[M+NH4]+	895.7726_890.8134	11.365	0.0272177	0.346042	-2.31361
10.59_872.77	noInfo	noInfo	[M+NH4]+	872.771	10.59	0.0119255	0.312698	-0.59422
11.95_920.87	noInfo	noInfo	[M+NH4]+	920.865	11.95	0.0345676	0.353734	-1.04601
11.46_942.85	noInfo	noInfo	[M+NH4]+	942.846	11.46	0.0394324	0.324388	-0.876757
11.86_1000.92	noInfo	noInfo	[M+NH4]+	1000.92	11.86	0.00642851	0.299701	-1.30177
12.07_1026.94	noInfo	noInfo	[M+NH4]+	1026.94	12.07	0.0416337	0.323475	-0.887153
5.26_791.55	noInfo	noInfo	[M+H]+	791.549	5.26	0.037835	0.323955	-0.880646
10.68_887.79	noInfo	noInfo	[M+H]+	887.787	10.68	0.00695562	0.291841	-0.86075
10.11_942.71	noInfo	noInfo	[M+H]+	942.709	10.11	0.0108943	0.326472	-1.15479
10.55_944.72	noInfo	noInfo	[M+H]+	944.723	10.55	0.0283113	0.321026	-0.975723
1.83_400.34	noInfo	noInfo	[M+H]+	400.342	1.83	0.0419174	0.319753	-0.823474
5.86_400.28	noInfo	noInfo	[M+H]+	400.276	5.86	0.0177244	0.323311	-1.35992
10.29_735.55	noInfo	noInfo	[M+H]+	735.547	10.29	0.0374183	0.341279	-0.744077
10.60_921.73	noInfo	noInfo	[M+H]+	921.728	10.6	0.0489692	0.331372	-1.2939
10.83_877.16	noInfo	noInfo	[M+H]+	877.157	10.83	0.0413096	0.333302	-0.73539
10.85_915.81	noInfo	noInfo	[M+H]+	915.813	10.85	0.0238734	0.333866	-1.4462
11.04_838.75	noInfo	noInfo	[M+H]+	838.745	11.04	0.0354324	0.353943	-0.862013
11.14_845.70	noInfo	noInfo	[M+H]+	845.699	11.14	0.0230326	0.333226	-0.706544
11.29_689.56	noInfo	noInfo	[M+H]+	689.564	11.29	0.0469022	0.339274	-1.28915
11.96_925.83	noInfo	noInfo	[M+NH4]+	925.832	11.96	0.0135657	0.299561	-1.05304
12.02_1007.84	noInfo	noInfo	[M+H]+	1007.84	12.02	0.0277558	0.342503	-0.862955
12.02_1033.86	noInfo	noInfo	[M+H]+	1033.86	12.02	0.0478699	0.334733	-1.06699
12.11_1009.86	noInfo	noInfo	[M+H]+	1009.86	12.11	0.00487855	0.341166	-1.20841
12.22_369.35	noInfo	noInfo	[M+H]+	369.351	12.22	0.0257023	0.34785	-1.9801
