# Supplementary material for: Reprogrammed lipid metabolism in bladder cancer with cisplatin resistance
Source: Oncotarget. 2018 Jan 13;9(17):13231–43. doi: 10.18632/oncotarget.24229 (PMC5862574; doi:10.18632/oncotarget.24229)
Supplement: Supplementary file 8 [file oncotarget-09-13231-s008.xlsx]

## Sheet: Supplementary Table 7
Supplementary Table 7.
Identifier	Annotation	InChI Key	Species	m/z	RT	p-value	q-value	log2FC
6.20_574.50_6.22_598.54	Ceramide (d34:0)	GCGTXOVNNFGTPQ-JHOUSYSJSA-N	[M+Cl]-_[M+Hac-H]-	574.4951_598.5364	6.21	0.0499873	0.587607	0.699663
5.74_892.61	PC (40:6) B	FYVNIFOYDIIODX-KNKJIUSSSA-N	[M+Hac-H]-	892.606	5.74	0.00122463	0	1.14056
0.75_469.10_0.75_409.08_0.75_445.06	noInfo	noInfo	[M+Hac-H]-_[M-H]-_[M+Cl]-	469.1003_409.0798_445.0568	0.75	0.0146744	0.572917	10.4876
1.08_445.06	noInfo	noInfo	[M-H]-	445.056	1.08	0.0272912	0.572917	8.7911
0.64_433.04	noInfo	noInfo	[M-H]-	433.038	0.64	0.0231817	0.611111	7.22163
0.75_447.05	noInfo	noInfo	[M-H]-	447.054	0.75	0.00737772	0.458333	9.74873
0.64_395.06	noInfo	noInfo	[M-H]-	395.064	0.64	0.0133882	0.416667	6.72872
0.75_308.03	noInfo	noInfo	[M-H]-	308.032	0.75	0.0114606	0.381944	8.30066
0.75_523.07	noInfo	noInfo	[M-H]-	523.072	0.75	0.00457318	0	7.51691
5.55_736.55	noInfo	noInfo	[M-H]-	736.548	5.55	0.0495672	0.509259	0.606693
6.10_248.97	noInfo	noInfo	[M-H]-	248.974	6.1	0.0194241	0.539216	3.17791
7.88_505.37	noInfo	noInfo	[M-H]-	505.374	7.88	0.027327	0.509259	1.60101
8.24_684.59	noInfo	noInfo	[M-H]-	684.595	8.24	0.0484846	0.498188	0.872041
4.25_693.47	noInfo	noInfo	[M-H]-	693.47	4.25	0.0482489	0.487589	0.597957
7.24_874.65	noInfo	noInfo	[M-H]-	874.654	7.24	0.0475216	0.467687	1.26104
5.30_758.58_5.30_734.53_5.30_698.56	CSH_negESI #628	noInfo	[M+Hac-H]-_[M-H]-_[M-H]-	758.5778_734.5333_698.5554	5.3	0.0459473	0.558943	-0.783977
8.57_711.58_8.57_735.61	noInfo	noInfo	[M+Cl]-_[M+Hac-H]-	711.5760_735.6144	8.57	0.0437563	0.632184	-1.50654
11.25_391.29	noInfo	noInfo	[M-H]-	391.288	11.25	0.0447887	0.611111	-0.690534
4.89_873.55	noInfo	noInfo	[M-H]-	873.549	4.89	0.0447584	0.555556	-0.732815
5.30_858.54	noInfo	noInfo	[M-H]-	858.541	5.3	0.0355864	0.539216	-1.31849
11.23_463.33	noInfo	noInfo	[M-H]-	463.327	11.23	0.0434522	0.495495	-3.59139
4.40_732.48	noInfo	noInfo	[M-H]-	732.482	4.4	0.0413015	0.482456	-0.738223
